# Supplementary material for: N-[2-(4-Chloro­phen­yl)propano­yl]-1-methyl­bornane-10,2-sultam
Source: Acta Crystallogr Sect E Struct Rep Online. 2008 Jul 19;64(Pt 8):o1539. doi: 10.1107/S1600536808021673 (PMC2962164; doi:10.1107/S1600536808021673)
Supplement: Supplementary file 1 [file e-64-o1539-sup1.cif]

##############################################################################
###                                                                        ###
###        Electronic paper (Acta Crystallographica Section E)             ###
###                                                                        ###
##############################################################################
#                                                                            #
# This CIF contains the data in a paper accepted for publication in Acta     #
# Crystallographica Section E. It conforms to the requirements of Notes      #
# for Authors for Section E, and has been peer reviewed under the auspices   #
# of the IUCr Commission on Journals.                                        #
#                                                                            #
# Full details of the Crystallographic Information File format               #
# are given in the paper "The Crystallographic Information File (CIF):       #
# a New Standard Archive File for Crystallography" by S. R. Hall, F. H.      #
# Allen and I. D. Brown [Acta Cryst. (1991), A47, 655-685].                  #
#                                                                            #
# The current version of the core CIF dictionary is obtainable from          #
# ftp://ftp.iucr.org/pub/cif_core.dic. The current version number is 2.4.    #
#                                                                            #
# Software is freely available for graphical display of the structure(s) in  #
# this CIF.  For information consult the CIF home page http://www.iucr.org/  #
# cif/home.html                                                              #
#                                                                            #
# This file may be used for bona fide research purposes within the           #
# scientific community so long as proper attribution is given to the journal # 
# article from which it was obtained.                                        #
#                                                                            #
##############################################################################
                                             
data_I
_audit_creation_method     SHELXL-97
_chemical_name_systematic
;
<i>N</i>-[2-(4-Chlorophenyl)propanoyl]-1-methylbornane-10,2-sultam
;
_chemical_name_common     ?
_chemical_formula_moiety     'C20 H26 Cl N O3 S'
_chemical_formula_sum     'C20 H26 Cl N O3 S'
_chemical_formula_iupac     'C20 H26 Cl N O3 S'
_chemical_formula_weight     395.93
_chemical_melting_point     ?
_symmetry_cell_setting     monoclinic
_symmetry_space_group_name_H-M     'C 2/c'
_symmetry_space_group_name_Hall     '-C 2yc'
loop_
    _symmetry_equiv_pos_as_xyz
    'x, y, z'
    '-x, y, -z+1/2'
    'x+1/2, y+1/2, z'
    '-x+1/2, y+1/2, -z+1/2'
    '-x, -y, -z'
    'x, -y, z-1/2'
    '-x+1/2, -y+1/2, -z'
    'x+1/2, -y+1/2, z-1/2'
_cell_length_a     24.6517(10)
_cell_length_b     7.6430(3)
_cell_length_c     22.1608(9)
_cell_angle_alpha     90.00
_cell_angle_beta     109.4770(10)
_cell_angle_gamma     90.00
_cell_volume     3936.4(3)
_cell_formula_units_Z     8
_cell_measurement_reflns_used     3899
_cell_measurement_theta_min     2.87
_cell_measurement_theta_max     26.14
_cell_measurement_temperature     294(2)
_exptl_crystal_description     block
_exptl_crystal_colour     colorless
_exptl_crystal_size_max     0.20
_exptl_crystal_size_mid     0.10
_exptl_crystal_size_min     0.10
_exptl_crystal_density_diffrn     1.336
_exptl_crystal_density_meas     ?
_exptl_crystal_density_method     'not measured'
_exptl_crystal_F_000     1680
_exptl_absorpt_coefficient_mu     0.320
_exptl_absorpt_correction_type     none
_exptl_absorpt_process_details     ?
_exptl_absorpt_correction_T_min     0.939
_exptl_absorpt_correction_T_max     0.969
_exptl_special_details
;
;
_diffrn_ambient_temperature     294(2)
_diffrn_radiation_type     MoK\a
_diffrn_radiation_wavelength     0.71073
_diffrn_radiation_source     'fine-focus sealed tube'
_diffrn_radiation_monochromator     graphite
_diffrn_measurement_device_type     'Bruker SMART CCD area-detector'
_diffrn_measurement_method     '\f and \w'
_diffrn_detector_area_resol_mean     ?
_diffrn_reflns_number     13035
_diffrn_reflns_av_R_equivalents     0.044
_diffrn_reflns_av_sigmaI/netI     0.040
_diffrn_reflns_theta_min     1.75
_diffrn_reflns_theta_max     27.00
_diffrn_reflns_theta_full     27.0
_diffrn_measured_fraction_theta_max     0.998
_diffrn_measured_fraction_theta_full     0.998
_diffrn_reflns_limit_h_min     -31
_diffrn_reflns_limit_h_max     30
_diffrn_reflns_limit_k_min     -9
_diffrn_reflns_limit_k_max     6
_diffrn_reflns_limit_l_min     -28
_diffrn_reflns_limit_l_max     28
_diffrn_standards_number     0
_diffrn_standards_interval_count     ?
_diffrn_standards_interval_time     ?
_diffrn_standards_decay_%     ?
_refine_special_details
;
Refinement of <i>F</i>^2^ against ALL reflections. The weighted <i>R</i>-factor
<i>wR</i> and goodness of fit <i>S</i> are based on <i>F</i>^2^, conventional
<i>R</i>-factors <i>R</i> are based on <i>F</i>, with <i>F</i> set to zero for
negative <i>F</i>^2^. The threshold expression of <i>F</i>^2^ >
\s(<i>F</i>^2^) is used only for calculating <i>R</i>-factors(gt) <i>etc</i>.
and is not relevant to the choice of reflections for refinement.
<i>R</i>-factors based on <i>F</i>^2^ are statistically about twice as large
as those based on <i>F</i>, and <i>R</i>- factors based on ALL data will be
even larger.
;
_reflns_number_total     4301
_reflns_number_gt     3266
_reflns_threshold_expression     I>2\s(I)
_refine_ls_structure_factor_coef     Fsqd
_refine_ls_matrix_type     full
_refine_ls_R_factor_all     0.071
_refine_ls_R_factor_gt     0.053
_refine_ls_wR_factor_gt     0.129
_refine_ls_wR_factor_ref     0.140
_refine_ls_goodness_of_fit_ref     1.01
_refine_ls_restrained_S_all     1.01
_refine_ls_number_reflns     4301
_refine_ls_number_parameters     239
_refine_ls_number_restraints     0
_refine_ls_hydrogen_treatment     constr
_refine_ls_weighting_scheme     calc
_refine_ls_weighting_details
                  'calc w=1/[\s^2^(Fo^2^)+(0.082P)^2^] where P=(Fo^2^+2Fc^2^)/3'
_atom_sites_solution_hydrogens     geom
_atom_sites_solution_primary     direct
_atom_sites_solution_secondary     difmap
_refine_ls_shift/su_max     0.000
_refine_ls_shift/su_mean     0.000
_refine_diff_density_max     0.45
_refine_diff_density_min     -0.24
_refine_ls_extinction_method     none
_refine_ls_extinction_coef     ?
loop_
    _atom_type_symbol
    _atom_type_description
    _atom_type_scat_dispersion_real
    _atom_type_scat_dispersion_imag
    _atom_type_scat_source
    'C' 'C' 0.0033 0.0016
                         'International Tables Vol C Tables 4.2.6.8 and 6.1.1.4'
    'H' 'H' 0.0000 0.0000
                         'International Tables Vol C Tables 4.2.6.8 and 6.1.1.4'
    'N' 'N' 0.0061 0.0033
                         'International Tables Vol C Tables 4.2.6.8 and 6.1.1.4'
    'O' 'O' 0.0106 0.0060
                         'International Tables Vol C Tables 4.2.6.8 and 6.1.1.4'
    'S' 'S' 0.1246 0.1234
                         'International Tables Vol C Tables 4.2.6.8 and 6.1.1.4'
    'Cl' 'Cl' 0.1484 0.1585
                         'International Tables Vol C Tables 4.2.6.8 and 6.1.1.4'
_computing_data_collection     'SMART (Bruker, 2001)'
_computing_cell_refinement     'SAINT (Bruker, 2001)'
_computing_data_reduction     'SAINT (Bruker, 2001)'
_computing_structure_solution     'SHELXS97 (Sheldrick, 2008)'
_computing_structure_refinement     'SHELXL97 (Sheldrick, 2008)'
_computing_molecular_graphics     'SHELXTL (Sheldrick, 2008)'
_computing_publication_material     'SHELXTL (Sheldrick, 2008)'
loop_
    _atom_site_type_symbol
    _atom_site_label
    _atom_site_fract_x
    _atom_site_fract_y
    _atom_site_fract_z
    _atom_site_U_iso_or_equiv
    _atom_site_adp_type
    _atom_site_calc_flag
    _atom_site_refinement_flags
    _atom_site_occupancy
    _atom_site_disorder_assembly
    _atom_site_disorder_group
    C C1 0.11339(8) 0.3105(3) -0.06399(9) 0.0407(5) Uani d . 1 . .
    C C2 0.11867(10) 0.3198(3) -0.13128(10) 0.0594(6) Uani d . 1 . .
    H H2A 0.1137 0.4387 -0.1474 0.071 Uiso calc R 1 . .
    H H2B 0.1558 0.2766 -0.1308 0.071 Uiso calc R 1 . .
    C C3 0.06989(11) 0.2015(4) -0.17175(11) 0.0759(8) Uani d . 1 . .
    H H3A 0.0849 0.1021 -0.1884 0.091 Uiso calc R 1 . .
    H H3B 0.0434 0.2656 -0.2072 0.091 Uiso calc R 1 . .
    C C4 0.04034(10) 0.1423(4) -0.12372(11) 0.0619(6) Uani d . 1 . .
    H H4 0.0007 0.1016 -0.1437 0.074 Uiso calc R 1 . .
    C C5 0.08001(9) 0.0101(3) -0.07791(11) 0.0560(6) Uani d . 1 . .
    H H5A 0.0912 -0.0828 -0.1012 0.067 Uiso calc R 1 . .
    H H5B 0.0617 -0.0407 -0.0495 0.067 Uiso calc R 1 . .
    C C6 0.13243(8) 0.1241(3) -0.04048(8) 0.0390(4) Uani d . 1 . .
    H H6 0.1660 0.0908 -0.0521 0.047 Uiso calc R 1 . .
    C C7 0.04633(9) 0.3049(3) -0.08060(11) 0.0538(6) Uani d . 1 . .
    C C8 0.01610(12) 0.4693(4) -0.11566(14) 0.0815(9) Uani d . 1 . .
    H H8A -0.0248 0.4522 -0.1297 0.122 Uiso calc R 1 . .
    H H8B 0.0280 0.4909 -0.1520 0.122 Uiso calc R 1 . .
    H H8C 0.0261 0.5677 -0.0872 0.122 Uiso calc R 1 . .
    C C9 0.02409(9) 0.2754(3) -0.02455(12) 0.0634(6) Uani d . 1 . .
    H H9A -0.0171 0.2656 -0.0405 0.095 Uiso calc R 1 . .
    H H9B 0.0351 0.3723 0.0045 0.095 Uiso calc R 1 . .
    H H9C 0.0404 0.1696 -0.0026 0.095 Uiso calc R 1 . .
    C C10 0.14806(8) 0.4422(2) -0.01475(9) 0.0419(5) Uani d . 1 . .
    H H10 0.1229 0.5401 -0.0131 0.050 Uiso calc R 1 . .
    C C11 0.20150(10) 0.5146(3) -0.02619(12) 0.0589(6) Uani d . 1 . .
    H H11A 0.2241 0.4196 -0.0333 0.088 Uiso calc R 1 . .
    H H11B 0.2239 0.5803 0.0106 0.088 Uiso calc R 1 . .
    H H11C 0.1901 0.5896 -0.0631 0.088 Uiso calc R 1 . .
    C C12 0.16253(9) -0.0273(3) 0.06472(10) 0.0444(5) Uani d . 1 . .
    C C13 0.17899(9) -0.0208(3) 0.13723(9) 0.0451(5) Uani d . 1 . .
    H H13 0.1768 0.1006 0.1504 0.054 Uiso calc R 1 . .
    C C14 0.13447(11) -0.1306(4) 0.15525(13) 0.0689(7) Uani d . 1 . .
    H H14A 0.1346 -0.2482 0.1400 0.103 Uiso calc R 1 . .
    H H14B 0.0969 -0.0805 0.1361 0.103 Uiso calc R 1 . .
    H H14C 0.1441 -0.1318 0.2009 0.103 Uiso calc R 1 . .
    C C15 0.23966(9) -0.0879(3) 0.16938(9) 0.0419(5) Uani d . 1 . .
    C C16 0.28060(10) 0.0159(3) 0.21258(10) 0.0507(5) Uani d . 1 . .
    H H16 0.2705 0.1279 0.2213 0.061 Uiso calc R 1 . .
    C C17 0.33565(10) -0.0420(3) 0.24289(10) 0.0558(6) Uani d . 1 . .
    H H17 0.3623 0.0291 0.2723 0.067 Uiso calc R 1 . .
    C C18 0.35098(9) -0.2068(3) 0.22924(10) 0.0530(6) Uani d . 1 . .
    C C19 0.31159(10) -0.3138(3) 0.18749(11) 0.0551(6) Uani d . 1 . .
    H H19 0.3222 -0.4253 0.1788 0.066 Uiso calc R 1 . .
    C C20 0.25609(10) -0.2553(3) 0.15831(10) 0.0507(5) Uani d . 1 . .
    H H20 0.2292 -0.3294 0.1307 0.061 Uiso calc R 1 . .
    Cl Cl1 0.42204(3) -0.27529(11) 0.26487(4) 0.0863(3) Uani d . 1 . .
    N N1 0.14780(7) 0.1266(2) 0.03007(7) 0.0372(4) Uani d . 1 . .
    O O1 0.13477(7) 0.3813(2) 0.09856(7) 0.0581(4) Uani d . 1 . .
    O O2 0.23002(7) 0.32702(19) 0.09180(8) 0.0600(4) Uani d . 1 . .
    O O3 0.15939(8) -0.1640(2) 0.03573(8) 0.0674(5) Uani d . 1 . .
    S S1 0.16878(2) 0.32760(6) 0.06102(2) 0.03981(17) Uani d . 1 . .
loop_
    _atom_site_aniso_label
    _atom_site_aniso_U_11
    _atom_site_aniso_U_22
    _atom_site_aniso_U_33
    _atom_site_aniso_U_12
    _atom_site_aniso_U_13
    _atom_site_aniso_U_23
    C1 0.0384(10) 0.0434(12) 0.0414(10) 0.0058(8) 0.0147(8) 0.0016(8)
    C2 0.0620(15) 0.0737(17) 0.0449(12) 0.0133(12) 0.0208(11) 0.0074(11)
    C3 0.0673(16) 0.110(2) 0.0410(12) 0.0176(16) 0.0052(12) -0.0073(13)
    C4 0.0411(12) 0.0788(17) 0.0534(13) 0.0024(11) -0.0008(10) -0.0144(12)
    C5 0.0514(13) 0.0531(14) 0.0563(13) -0.0049(11) 0.0084(10) -0.0202(11)
    C6 0.0379(10) 0.0397(11) 0.0366(9) 0.0034(8) 0.0089(8) -0.0066(8)
    C7 0.0405(12) 0.0618(15) 0.0549(12) 0.0107(10) 0.0102(10) -0.0027(11)
    C8 0.0630(16) 0.094(2) 0.0807(18) 0.0351(15) 0.0143(14) 0.0139(16)
    C9 0.0410(12) 0.0797(18) 0.0727(15) 0.0037(12) 0.0232(11) -0.0082(13)
    C10 0.0465(11) 0.0315(10) 0.0502(11) 0.0040(8) 0.0194(9) 0.0046(8)
    C11 0.0618(14) 0.0520(14) 0.0708(15) -0.0099(11) 0.0324(12) 0.0014(11)
    C12 0.0507(12) 0.0298(10) 0.0495(11) -0.0010(9) 0.0123(9) -0.0026(9)
    C13 0.0590(13) 0.0325(11) 0.0457(11) 0.0000(9) 0.0202(10) 0.0020(8)
    C14 0.0620(15) 0.0672(17) 0.0843(18) -0.0009(13) 0.0336(14) 0.0167(14)
    C15 0.0557(12) 0.0372(11) 0.0364(9) -0.0032(9) 0.0202(9) 0.0022(8)
    C16 0.0706(15) 0.0392(12) 0.0425(11) -0.0026(11) 0.0191(10) -0.0092(9)
    C17 0.0621(14) 0.0539(14) 0.0457(11) -0.0073(11) 0.0104(11) -0.0124(10)
    C18 0.0559(14) 0.0536(14) 0.0480(11) 0.0002(11) 0.0154(10) -0.0012(10)
    C19 0.0603(14) 0.0398(13) 0.0595(13) 0.0064(10) 0.0123(11) -0.0052(10)
    C20 0.0582(13) 0.0369(12) 0.0520(12) -0.0068(10) 0.0117(10) -0.0091(10)
    Cl1 0.0590(4) 0.0855(6) 0.0958(5) 0.0071(4) 0.0011(4) -0.0167(4)
    N1 0.0455(9) 0.0267(8) 0.0378(8) -0.0014(7) 0.0117(7) -0.0060(6)
    O1 0.0905(12) 0.0415(9) 0.0516(9) 0.0066(8) 0.0359(8) -0.0060(7)
    O2 0.0520(9) 0.0478(9) 0.0635(9) -0.0086(7) -0.0032(7) -0.0030(7)
    O3 0.1027(14) 0.0303(9) 0.0566(9) 0.0054(8) 0.0096(9) -0.0073(7)
    S1 0.0493(3) 0.0279(3) 0.0407(3) -0.0024(2) 0.0130(2) -0.00589(19)
_geom_special_details
;
All e.s.d.'s (except the e.s.d. in the dihedral angle between two l.s. planes)
are estimated using the full covariance matrix. The cell e.s.d.'s are taken
into account individually in the estimation of e.s.d.'s in distances, angles
and torsion angles; correlations between e.s.d.'s in cell parameters are only
used when they are defined by crystal symmetry. An approximate (isotropic)
treatment of cell e.s.d.'s is used for estimating e.s.d.'s involving l.s.
planes.
;
loop_
    _geom_bond_atom_site_label_1
    _geom_bond_atom_site_label_2
    _geom_bond_site_symmetry_2
    _geom_bond_distance
    _geom_bond_publ_flag
    C1 C10 . 1.521(3) ?
    C1 C6 . 1.536(3) ?
    C1 C2 . 1.541(3) ?
    C1 C7 . 1.570(3) ?
    C2 C3 . 1.532(3) ?
    C2 H2A . 0.9700 ?
    C2 H2B . 0.9700 ?
    C3 C4 . 1.544(4) ?
    C3 H3A . 0.9700 ?
    C3 H3B . 0.9700 ?
    C4 C5 . 1.532(3) ?
    C4 C7 . 1.544(3) ?
    C4 H4 . 0.9800 ?
    C5 C6 . 1.550(3) ?
    C5 H5A . 0.9700 ?
    C5 H5B . 0.9700 ?
    C6 N1 . 1.481(2) ?
    C6 H6 . 0.9800 ?
    C7 C9 . 1.532(3) ?
    C7 C8 . 1.533(3) ?
    C8 H8A . 0.9600 ?
    C8 H8B . 0.9600 ?
    C8 H8C . 0.9600 ?
    C9 H9A . 0.9600 ?
    C9 H9B . 0.9600 ?
    C9 H9C . 0.9600 ?
    C10 C11 . 1.526(3) ?
    C10 S1 . 1.810(2) ?
    C10 H10 . 0.9800 ?
    C11 H11A . 0.9600 ?
    C11 H11B . 0.9600 ?
    C11 H11C . 0.9600 ?
    C12 O3 . 1.215(2) ?
    C12 N1 . 1.385(3) ?
    C12 C13 . 1.521(3) ?
    C13 C15 . 1.516(3) ?
    C13 C14 . 1.537(3) ?
    C13 H13 . 0.9800 ?
    C14 H14A . 0.9600 ?
    C14 H14B . 0.9600 ?
    C14 H14C . 0.9600 ?
    C15 C16 . 1.386(3) ?
    C15 C20 . 1.389(3) ?
    C16 C17 . 1.371(3) ?
    C16 H16 . 0.9300 ?
    C17 C18 . 1.377(3) ?
    C17 H17 . 0.9300 ?
    C18 C19 . 1.367(3) ?
    C18 Cl1 . 1.745(2) ?
    C19 C20 . 1.378(3) ?
    C19 H19 . 0.9300 ?
    C20 H20 . 0.9300 ?
    N1 S1 . 1.6915(15) ?
    O1 S1 . 1.4241(15) ?
    O2 S1 . 1.4343(16) ?
loop_
    _geom_angle_atom_site_label_1
    _geom_angle_atom_site_label_2
    _geom_angle_atom_site_label_3
    _geom_angle_site_symmetry_1
    _geom_angle_site_symmetry_3
    _geom_angle
    _geom_angle_publ_flag
    C10 C1 C6 . . 109.61(15) ?
    C10 C1 C2 . . 117.09(17) ?
    C6 C1 C2 . . 104.82(16) ?
    C10 C1 C7 . . 118.83(16) ?
    C6 C1 C7 . . 103.48(16) ?
    C2 C1 C7 . . 101.34(16) ?
    C3 C2 C1 . . 103.66(19) ?
    C3 C2 H2A . . 111.0 ?
    C1 C2 H2A . . 111.0 ?
    C3 C2 H2B . . 111.0 ?
    C1 C2 H2B . . 111.0 ?
    H2A C2 H2B . . 109.0 ?
    C2 C3 C4 . . 103.16(18) ?
    C2 C3 H3A . . 111.1 ?
    C4 C3 H3A . . 111.1 ?
    C2 C3 H3B . . 111.1 ?
    C4 C3 H3B . . 111.1 ?
    H3A C3 H3B . . 109.1 ?
    C5 C4 C7 . . 102.28(17) ?
    C5 C4 C3 . . 107.8(2) ?
    C7 C4 C3 . . 102.8(2) ?
    C5 C4 H4 . . 114.2 ?
    C7 C4 H4 . . 114.2 ?
    C3 C4 H4 . . 114.2 ?
    C4 C5 C6 . . 102.59(19) ?
    C4 C5 H5A . . 111.2 ?
    C6 C5 H5A . . 111.2 ?
    C4 C5 H5B . . 111.2 ?
    C6 C5 H5B . . 111.2 ?
    H5A C5 H5B . . 109.2 ?
    N1 C6 C1 . . 106.71(14) ?
    N1 C6 C5 . . 116.52(17) ?
    C1 C6 C5 . . 103.53(16) ?
    N1 C6 H6 . . 109.9 ?
    C1 C6 H6 . . 109.9 ?
    C5 C6 H6 . . 109.9 ?
    C9 C7 C8 . . 106.7(2) ?
    C9 C7 C4 . . 113.4(2) ?
    C8 C7 C4 . . 114.6(2) ?
    C9 C7 C1 . . 116.57(17) ?
    C8 C7 C1 . . 113.1(2) ?
    C4 C7 C1 . . 92.46(16) ?
    C7 C8 H8A . . 109.5 ?
    C7 C8 H8B . . 109.5 ?
    H8A C8 H8B . . 109.5 ?
    C7 C8 H8C . . 109.5 ?
    H8A C8 H8C . . 109.5 ?
    H8B C8 H8C . . 109.5 ?
    C7 C9 H9A . . 109.5 ?
    C7 C9 H9B . . 109.5 ?
    H9A C9 H9B . . 109.5 ?
    C7 C9 H9C . . 109.5 ?
    H9A C9 H9C . . 109.5 ?
    H9B C9 H9C . . 109.5 ?
    C1 C10 C11 . . 115.50(17) ?
    C1 C10 S1 . . 105.23(13) ?
    C11 C10 S1 . . 109.72(15) ?
    C1 C10 H10 . . 108.7 ?
    C11 C10 H10 . . 108.7 ?
    S1 C10 H10 . . 108.7 ?
    C10 C11 H11A . . 109.5 ?
    C10 C11 H11B . . 109.5 ?
    H11A C11 H11B . . 109.5 ?
    C10 C11 H11C . . 109.5 ?
    H11A C11 H11C . . 109.5 ?
    H11B C11 H11C . . 109.5 ?
    O3 C12 N1 . . 118.56(18) ?
    O3 C12 C13 . . 122.27(19) ?
    N1 C12 C13 . . 119.09(17) ?
    C15 C13 C12 . . 111.07(16) ?
    C15 C13 C14 . . 111.81(17) ?
    C12 C13 C14 . . 107.14(18) ?
    C15 C13 H13 . . 108.9 ?
    C12 C13 H13 . . 108.9 ?
    C14 C13 H13 . . 108.9 ?
    C13 C14 H14A . . 109.5 ?
    C13 C14 H14B . . 109.5 ?
    H14A C14 H14B . . 109.5 ?
    C13 C14 H14C . . 109.5 ?
    H14A C14 H14C . . 109.5 ?
    H14B C14 H14C . . 109.5 ?
    C16 C15 C20 . . 117.5(2) ?
    C16 C15 C13 . . 120.57(19) ?
    C20 C15 C13 . . 121.93(18) ?
    C17 C16 C15 . . 121.8(2) ?
    C17 C16 H16 . . 119.1 ?
    C15 C16 H16 . . 119.1 ?
    C16 C17 C18 . . 119.1(2) ?
    C16 C17 H17 . . 120.4 ?
    C18 C17 H17 . . 120.4 ?
    C19 C18 C17 . . 120.7(2) ?
    C19 C18 Cl1 . . 120.40(19) ?
    C17 C18 Cl1 . . 118.87(18) ?
    C18 C19 C20 . . 119.6(2) ?
    C18 C19 H19 . . 120.2 ?
    C20 C19 H19 . . 120.2 ?
    C19 C20 C15 . . 121.2(2) ?
    C19 C20 H20 . . 119.4 ?
    C15 C20 H20 . . 119.4 ?
    C12 N1 C6 . . 120.10(15) ?
    C12 N1 S1 . . 123.93(13) ?
    C6 N1 S1 . . 112.09(12) ?
    O1 S1 O2 . . 117.03(10) ?
    O1 S1 N1 . . 109.78(9) ?
    O2 S1 N1 . . 108.73(8) ?
    O1 S1 C10 . . 111.31(9) ?
    O2 S1 C10 . . 111.68(9) ?
    N1 S1 C10 . . 96.30(8) ?
loop_
    _geom_torsion_atom_site_label_1
    _geom_torsion_atom_site_label_2
    _geom_torsion_atom_site_label_3
    _geom_torsion_atom_site_label_4
    _geom_torsion_site_symmetry_1
    _geom_torsion_site_symmetry_2
    _geom_torsion_site_symmetry_3
    _geom_torsion_site_symmetry_4
    _geom_torsion
    _geom_torsion_publ_flag
    C10 C1 C2 C3 . . . . -168.08(18) ?
    C6 C1 C2 C3 . . . . 70.2(2) ?
    C7 C1 C2 C3 . . . . -37.2(2) ?
    C1 C2 C3 C4 . . . . 2.0(3) ?
    C2 C3 C4 C5 . . . . -73.0(2) ?
    C2 C3 C4 C7 . . . . 34.6(2) ?
    C7 C4 C5 C6 . . . . -40.9(2) ?
    C3 C4 C5 C6 . . . . 67.0(2) ?
    C10 C1 C6 N1 . . . . 34.1(2) ?
    C2 C1 C6 N1 . . . . 160.52(16) ?
    C7 C1 C6 N1 . . . . -93.67(17) ?
    C10 C1 C6 C5 . . . . 157.54(16) ?
    C2 C1 C6 C5 . . . . -75.99(19) ?
    C7 C1 C6 C5 . . . . 29.83(19) ?
    C4 C5 C6 N1 . . . . 123.01(19) ?
    C4 C5 C6 C1 . . . . 6.2(2) ?
    C5 C4 C7 C9 . . . . -63.7(2) ?
    C3 C4 C7 C9 . . . . -175.50(19) ?
    C5 C4 C7 C8 . . . . 173.5(2) ?
    C3 C4 C7 C8 . . . . 61.8(2) ?
    C5 C4 C7 C1 . . . . 56.7(2) ?
    C3 C4 C7 C1 . . . . -55.07(19) ?
    C10 C1 C7 C9 . . . . -56.5(3) ?
    C6 C1 C7 C9 . . . . 65.2(2) ?
    C2 C1 C7 C9 . . . . 173.7(2) ?
    C10 C1 C7 C8 . . . . 67.7(2) ?
    C6 C1 C7 C8 . . . . -170.59(19) ?
    C2 C1 C7 C8 . . . . -62.1(2) ?
    C10 C1 C7 C4 . . . . -174.24(18) ?
    C6 C1 C7 C4 . . . . -52.52(18) ?
    C2 C1 C7 C4 . . . . 55.9(2) ?
    C6 C1 C10 C11 . . . . 94.4(2) ?
    C2 C1 C10 C11 . . . . -24.8(3) ?
    C7 C1 C10 C11 . . . . -147.01(19) ?
    C6 C1 C10 S1 . . . . -26.75(17) ?
    C2 C1 C10 S1 . . . . -145.91(16) ?
    C7 C1 C10 S1 . . . . 91.84(18) ?
    O3 C12 C13 C15 . . . . 63.2(3) ?
    N1 C12 C13 C15 . . . . -120.03(19) ?
    O3 C12 C13 C14 . . . . -59.1(3) ?
    N1 C12 C13 C14 . . . . 117.6(2) ?
    C12 C13 C15 C16 . . . . 123.37(19) ?
    C14 C13 C15 C16 . . . . -117.0(2) ?
    C12 C13 C15 C20 . . . . -58.3(2) ?
    C14 C13 C15 C20 . . . . 61.3(3) ?
    C20 C15 C16 C17 . . . . 0.9(3) ?
    C13 C15 C16 C17 . . . . 179.30(19) ?
    C15 C16 C17 C18 . . . . 1.1(3) ?
    C16 C17 C18 C19 . . . . -1.9(3) ?
    C16 C17 C18 Cl1 . . . . 176.76(17) ?
    C17 C18 C19 C20 . . . . 0.6(4) ?
    Cl1 C18 C19 C20 . . . . -178.02(18) ?
    C18 C19 C20 C15 . . . . 1.5(3) ?
    C16 C15 C20 C19 . . . . -2.2(3) ?
    C13 C15 C20 C19 . . . . 179.41(19) ?
    O3 C12 N1 C6 . . . . -4.0(3) ?
    C13 C12 N1 C6 . . . . 179.12(16) ?
    O3 C12 N1 S1 . . . . -160.07(17) ?
    C13 C12 N1 S1 . . . . 23.1(3) ?
    C1 C6 N1 C12 . . . . 175.03(16) ?
    C5 C6 N1 C12 . . . . 60.0(2) ?
    C1 C6 N1 S1 . . . . -26.31(17) ?
    C5 C6 N1 S1 . . . . -141.33(15) ?
    C12 N1 S1 O1 . . . . -77.31(17) ?
    C6 N1 S1 O1 . . . . 124.98(13) ?
    C12 N1 S1 O2 . . . . 51.88(18) ?
    C6 N1 S1 O2 . . . . -105.83(14) ?
    C12 N1 S1 C10 . . . . 167.33(16) ?
    C6 N1 S1 C10 . . . . 9.63(14) ?
    C1 C10 S1 O1 . . . . -103.83(14) ?
    C11 C10 S1 O1 . . . . 131.31(15) ?
    C1 C10 S1 O2 . . . . 123.33(13) ?
    C11 C10 S1 O2 . . . . -1.53(18) ?
    C1 C10 S1 N1 . . . . 10.28(13) ?
    C11 C10 S1 N1 . . . . -114.58(15) ?
loop_
    _geom_hbond_atom_site_label_D
    _geom_hbond_atom_site_label_H
    _geom_hbond_atom_site_label_A
    _geom_hbond_site_symmetry_A
    _geom_hbond_distance_DH
    _geom_hbond_distance_HA
    _geom_hbond_distance_DA
    _geom_hbond_angle_DHA
    C20 H20 O3 . 0.93 2.56 3.038(3) 112
    C13 H13 O1 . 0.98 2.49 3.278(2) 137
    C9 H9C N1 . 0.96 2.52 3.098(3) 118
    C10 H10 O3 1_565 0.98 2.54 3.191(2) 124
data_global
_journal_date_recd_electronic     2008-06-30
_journal_date_accepted     2008-07-12
_journal_name_full     'Acta Crystallographica, Section E'
_journal_year     2008
_journal_volume     64
_journal_issue      8
_journal_page_first     o1539
_journal_page_last     o1539
_journal_paper_category     QO
_journal_coeditor_code     PV2086
_publ_contact_author_name     'Guang-Ao Yu'
_publ_contact_author_address
;
Key Laboratory of Pesticides and Chemical Biology, College of Chemistry,
 Central China Normal University, Wuhan 430079, China
;
_publ_contact_author_email     yuguang@mail.ccnu.edu.cn
_publ_contact_author_fax     '0086-27-67867725'
_publ_contact_author_phone     '0086-27-67867725'
_publ_section_title
;
<i>N</i>-[2-(4-Chlorophenyl)propanoyl]-1-methylbornane-10,2-sultam
;
loop_
    _publ_author_name
    _publ_author_footnote
    _publ_author_address
    'Lu, Wen-Chang' .
;
Key Laboratory of Pesticides and Chemical Biology, College of Chemistry,
Central China Normal University, Wuhan 430079, People's Republic of China
;
    'Yu, Guang-Ao' .
;
Key Laboratory of Pesticides and Chemical Biology, College of Chemistry,
Central China Normal University, Wuhan 430079, People's Republic of China
;
    'Cao, Xiu-Fang' .
;
Key Laboratory of Pesticides and Chemical Biology, College of Chemistry,
Central China Normal University, Wuhan 430079, People's Republic of China
;
    'Jin, Shan' .
;
Key Laboratory of Pesticides and Chemical Biology, College of Chemistry,
Central China Normal University, Wuhan 430079, People's Republic of China
;
    'Liu, Sheng-Hua' .
;
Key Laboratory of Pesticides and Chemical Biology, College of Chemistry,
Central China Normal University, Wuhan 430079, People's Republic of China
;
