# Supplementary material for: N-[2-(4-Chloro­phen­yl)propano­yl]-1-methyl­bornane-10,2-sultam
Source: Acta Crystallogr Sect E Struct Rep Online. 2008 Jul 19;64(Pt 8):o1539. doi: 10.1107/S1600536808021673 (PMC2962164; doi:10.1107/S1600536808021673)
Supplement: Supplementary file 2 [file e-64-o1539-Isup2.hkl]

# 
# h,k,l, Fc-squared, Fo-squared, sigma(Fo-squared) and status flag 
# 
data_I
_shelx_title ' 071018am in C2/c' 
_shelx_refln_list_code          4 
_shelx_F_calc_maximum      430.22 
_exptl_crystal_F_000      1680.00 
_reflns_d_resolution_high  0.7828 
 
loop_ 
 _symmetry_equiv_pos_as_xyz 
 'x, y, z' 
 '-x, y, -z+1/2' 
 'x+1/2, y+1/2, z' 
 '-x+1/2, y+1/2, -z+1/2' 
 '-x, -y, -z' 
 'x, -y, z-1/2' 
 '-x+1/2, -y+1/2, -z' 
 'x+1/2, -y+1/2, z-1/2' 
 
_cell_length_a    24.6517 
_cell_length_b     7.6430 
_cell_length_c    22.1608 
_cell_angle_alpha  90.000 
_cell_angle_beta  109.477 
_cell_angle_gamma  90.000 
 
_shelx_F_squared_multiplier     1.000 
 
loop_ 
 _refln_index_h 
 _refln_index_k 
 _refln_index_l 
 _refln_F_squared_calc 
 _refln_F_squared_meas 
 _refln_F_squared_sigma 
 _refln_observed_status 
   2   0   0    26622.52    27332.24    200.43 o 
   4   0   0    62692.34    64416.14    231.83 o 
   6   0   0    24517.89    25898.17    426.77 o 
   8   0   0       21.73       16.63      7.25 o 
  10   0   0    35947.18    41064.89    656.57 o 
  12   0   0    11961.22    12386.33    144.76 o 
  14   0   0      785.71      716.17     39.40 o 
  16   0   0      930.63     1091.60     52.23 o 
  18   0   0      155.26      154.69     27.55 o 
  20   0   0     3139.32     3020.03     97.12 o 
  22   0   0      112.04      172.30     33.19 o 
  24   0   0      720.38      818.35     59.56 o 
  26   0   0      215.84      219.29     41.07 o 
  28   0   0        1.25        0.00     35.42 o 
   1   1   0       20.98       31.21      3.56 o 
   3   1   0      241.01      253.51      6.86 o 
   5   1   0    15503.98    17338.41    146.33 o 
   7   1   0     1079.72     1215.68     16.83 o 
   9   1   0     9111.89    10180.17    302.51 o 
  11   1   0     2449.20     2553.99    420.29 o 
  13   1   0      357.91      345.04     25.85 o 
  15   1   0      298.60      318.54     22.05 o 
  17   1   0       54.74       36.33     11.84 o 
  19   1   0     1111.25      916.19     38.22 o 
  21   1   0      470.85      445.29     32.50 o 
  23   1   0       37.96       41.12     15.28 o 
  25   1   0       54.56       48.38     17.46 o 
  27   1   0       43.97       69.80     28.26 o 
  29   1   0       15.01       50.50     23.39 o 
   0   2   0    17733.96    18646.51    258.74 o 
   2   2   0     7561.09     8045.16     81.75 o 
   4   2   0     1506.01     1498.24     28.15 o 
   6   2   0    11092.03    13227.50    126.41 o 
   8   2   0      142.40      120.97      8.82 o 
  10   2   0     2751.28     3029.84     37.59 o 
  12   2   0     1354.01     1140.65     26.15 o 
  14   2   0      309.37      288.47     17.88 o 
  16   2   0      228.06      239.73     25.47 o 
  18   2   0       56.69       57.95     17.14 o 
  20   2   0      629.11      608.24     39.90 o 
  22   2   0       60.27       54.69     24.58 o 
  24   2   0       75.15      103.98     23.39 o 
  26   2   0      167.99       79.59     59.84 o 
  28   2   0       37.62        4.59     25.19 o 
   1   3   0      134.24      118.98     10.26 o 
   3   3   0     1904.07     1919.40     37.36 o 
   5   3   0       50.69       76.93      6.31 o 
   7   3   0      339.66      251.32     11.66 o 
   9   3   0      211.74      248.96     13.11 o 
  11   3   0      499.95      525.53     18.68 o 
  13   3   0       57.34       44.63      9.41 o 
  15   3   0     5827.67     5690.60     97.73 o 
  17   3   0     4827.15     4418.76     89.47 o 
  19   3   0      152.76      173.73     25.24 o 
  21   3   0      756.49      770.05     82.93 o 
  23   3   0      183.78      198.34     40.01 o 
  25   3   0       27.84       39.21     45.36 o 
  27   3   0      102.41       90.20     35.29 o 
   0   4   0      188.12      161.02     12.69 o 
   2   4   0     1543.49     1542.40     36.14 o 
   4   4   0     5917.78     6271.25    106.26 o 
   6   4   0     5546.61     5820.76     79.35 o 
   8   4   0     6268.45     6201.40    160.52 o 
  10   4   0     3767.33     4091.50    111.61 o 
  12   4   0     2481.02     2357.75     50.54 o 
  14   4   0       12.54        7.43     11.43 o 
  16   4   0       48.29       44.92     21.99 o 
  18   4   0      239.37      237.48     39.04 o 
  20   4   0      190.41      249.65     40.91 o 
  22   4   0      653.80      698.85     60.72 o 
  24   4   0        2.05       16.52     24.41 o 
  26   4   0       69.35       76.06     43.20 o 
   1   5   0      562.89      548.11     39.08 o 
   3   5   0     1259.03     1327.50     38.57 o 
   5   5   0     2199.36     2095.95     64.11 o 
   7   5   0     1514.94     1434.85     46.00 o 
   9   5   0      624.54      698.27     32.99 o 
  11   5   0     2444.94     2222.83     53.25 o 
  13   5   0      306.44      344.83     26.37 o 
  15   5   0     1466.35     1372.18     53.66 o 
  17   5   0      310.78      340.39     44.54 o 
  19   5   0      372.92      316.24     45.99 o 
  21   5   0       24.79       21.08     24.07 o 
  23   5   0        4.86       29.79     28.02 o 
  25   5   0        4.49       10.97     35.42 o 
   0   6   0     8177.20     7483.15    208.20 o 
   2   6   0     1958.08     1737.62     72.98 o 
   4   6   0     1163.65     1023.56     59.18 o 
   6   6   0     4884.72     4689.10    117.27 o 
   8   6   0     2029.39     1961.13     63.67 o 
  10   6   0        0.06        0.00     12.82 o 
  12   6   0       92.56       78.47     30.59 o 
  14   6   0      558.02      588.44     39.57 o 
  16   6   0      315.68      347.63     46.85 o 
  18   6   0     1626.94     1513.50     81.69 o 
  20   6   0      356.95      384.09     54.04 o 
  22   6   0        0.93        1.63     25.30 o 
   1   7   0      304.44      247.92     38.70 o 
   3   7   0      150.25      148.72     31.48 o 
   5   7   0       57.79       65.02     25.08 o 
   7   7   0     2247.24     2001.99     85.50 o 
   9   7   0      333.59      350.49     36.89 o 
  11   7   0      238.74      232.87     32.09 o 
  13   7   0       28.97       17.34     21.53 o 
  15   7   0        0.42       17.05     24.08 o 
  17   7   0      156.22      154.64     54.43 o 
  19   7   0       75.77       56.15     43.20 o 
   0   8   0      112.92      103.67     44.06 o 
   2   8   0       90.26      113.56     33.18 o 
   4   8   0       41.13       84.99     28.69 o 
   6   8   0      516.99      499.46     56.72 o 
   8   8   0      289.15      342.68     39.61 o 
  10   8   0        0.38       23.35     18.96 o 
  12   8   0      313.46      368.58     42.66 o 
  14   8   0      485.38      493.58     60.06 o 
  16   8   0       20.44        0.00     38.88 o 
   1   9   0      385.47      393.48     75.16 o 
   3   9   0      679.28      714.07     66.54 o 
   5   9   0        0.16       10.29     29.80 o 
   7   9   0       56.76       81.69     24.63 o 
   9   9   0      319.46      375.41     44.48 o 
  11   9   0       72.37      129.43     31.06 o 
 -29   1   1        0.09        4.57     20.41 o 
 -27   1   1       16.30       38.47     17.44 o 
 -25   1   1       19.27       26.89     15.66 o 
 -23   1   1       94.04      105.81     20.41 o 
 -21   1   1      111.93      107.59     19.68 o 
 -19   1   1     4047.03     3588.31     71.36 o 
 -17   1   1      120.29      173.02     19.58 o 
 -15   1   1        9.60       20.33      8.77 o 
 -13   1   1     7572.06     8529.81    177.70 o 
 -11   1   1     4169.00     4149.41     94.77 o 
  -9   1   1    17596.35    19567.08    321.44 o 
  -7   1   1    14828.72    15950.41    195.45 o 
  -5   1   1      958.82      731.94     13.03 o 
  -3   1   1    80309.41    82354.93   1794.82 o 
  -1   1   1    24272.18    26048.54    233.93 o 
   1   1   1    34997.41    37705.35    819.93 o 
   3   1   1     3182.60     3071.31     25.02 o 
   5   1   1       23.49       24.60      3.56 o 
   7   1   1      209.70      258.75      9.27 o 
   9   1   1      398.99      499.26     35.76 o 
  11   1   1     5924.70     6723.89    214.47 o 
  13   1   1     7507.58     7467.70    216.87 o 
  15   1   1        3.46       15.94      9.04 o 
  17   1   1     1817.90     1919.36     80.80 o 
  19   1   1        0.36       29.56     12.18 o 
  21   1   1      728.75      728.62     37.18 o 
  23   1   1       80.12      136.18     22.58 o 
  25   1   1      172.44      208.03     31.72 o 
  27   1   1       33.22       56.85     21.82 o 
  29   1   1        0.54        0.00     20.71 o 
 -28   2   1       31.57       26.63     20.01 o 
 -26   2   1      425.44      375.98     90.98 o 
 -24   2   1       24.16       53.78     18.42 o 
 -22   2   1      294.09      328.75     34.54 o 
 -20   2   1      844.87      742.15     43.18 o 
 -18   2   1      206.04      237.49     27.04 o 
 -16   2   1     2434.43     2248.74     60.74 o 
 -14   2   1     2253.59     2309.84     43.55 o 
 -12   2   1      246.30      333.11     14.13 o 
 -10   2   1     6562.25     7764.43     98.00 o 
  -8   2   1      102.93       83.77      7.51 o 
  -6   2   1     5519.96     5998.30     60.67 o 
  -4   2   1     7146.20     7090.78    422.26 o 
  -2   2   1    50366.16    54781.64    383.91 o 
   0   2   1    12986.93    14873.45    140.78 o 
   2   2   1    10677.06    12329.54    128.65 o 
   4   2   1    20680.81    22409.41    156.99 o 
   6   2   1     1303.97     1104.55     20.58 o 
   8   2   1     5605.78     5497.13     66.94 o 
  10   2   1     7886.47     8823.89    126.73 o 
  12   2   1      104.91      138.75     10.78 o 
  14   2   1     2084.29     2335.85     83.79 o 
  16   2   1     4436.44     4144.83    140.86 o 
  18   2   1      863.13      763.18     41.03 o 
  20   2   1      427.20      519.96     37.42 o 
  22   2   1       31.08       65.23     19.65 o 
  24   2   1       33.97       55.93     18.16 o 
  26   2   1        3.87       19.39     18.03 o 
  28   2   1       26.88        3.25     18.85 o 
 -27   3   1        4.85        7.34     26.27 o 
 -25   3   1      120.26      112.32     32.57 o 
 -23   3   1      166.38      182.77     37.25 o 
 -21   3   1       31.85       46.97     23.12 o 
 -19   3   1     2932.12     2617.87     73.12 o 
 -17   3   1      148.14      175.40     24.24 o 
 -15   3   1      769.18      769.27     29.69 o 
 -13   3   1      221.41      265.89     15.54 o 
 -11   3   1       48.87       62.95      8.86 o 
  -9   3   1     3693.49     4218.94     60.87 o 
  -7   3   1     6269.53     6565.69     62.47 o 
  -5   3   1     5725.58     6437.25    105.21 o 
  -3   3   1        6.06       24.62      7.84 o 
  -1   3   1     6534.90     7113.94     64.64 o 
   1   3   1     2231.80     2211.06     58.09 o 
   3   3   1      230.69      198.64     14.34 o 
   5   3   1     2747.78     3372.23     68.64 o 
   7   3   1     1079.40     1161.19     23.97 o 
   9   3   1     1574.32     1432.67     32.26 o 
  11   3   1      779.09      781.30     22.99 o 
  13   3   1     7563.23     7663.36    134.39 o 
  15   3   1      222.21      234.19     25.26 o 
  17   3   1      233.24      250.53     27.57 o 
  19   3   1      145.53      173.74     25.65 o 
  21   3   1        1.97        8.59     20.66 o 
  23   3   1      131.48      137.69     33.57 o 
  25   3   1       97.04      120.06     34.66 o 
  27   3   1       20.12       11.16     27.39 o 
 -26   4   1      364.00      410.78     57.73 o 
 -24   4   1       22.54       32.69     26.78 o 
 -22   4   1      553.31      651.91     58.83 o 
 -20   4   1      198.55      238.50     40.91 o 
 -18   4   1       26.16       39.48     21.89 o 
 -16   4   1     1148.07     1076.62     60.15 o 
 -14   4   1        4.55        0.00      8.61 o 
 -12   4   1      776.33      757.06     29.81 o 
 -10   4   1      131.89      146.45     16.14 o 
  -8   4   1       18.77       10.30     10.40 o 
  -6   4   1      467.14      469.43     23.99 o 
  -4   4   1     4879.56     4541.66    119.30 o 
  -2   4   1     7559.19     7220.46     82.28 o 
   0   4   1      952.99     1009.66     19.44 o 
   2   4   1     4301.94     4748.02     66.18 o 
   4   4   1     1362.02     1156.16     34.57 o 
   6   4   1     2780.35     2629.72     47.91 o 
   8   4   1     1271.28      888.23    227.78 o 
  10   4   1     1263.81     1093.42     51.21 o 
  12   4   1      268.30      295.25     21.98 o 
  14   4   1      652.93      665.27     35.68 o 
  16   4   1     4478.16     4195.12    116.31 o 
  18   4   1      879.82      829.86     64.36 o 
  20   4   1      344.03      296.20     44.90 o 
  22   4   1      299.85      325.83     49.04 o 
  24   4   1       61.83       96.45     60.04 o 
  26   4   1        0.15       21.99     25.91 o 
 -25   5   1      452.21      477.36     63.21 o 
 -23   5   1       88.86      116.22     36.03 o 
 -21   5   1      135.05      139.07     35.43 o 
 -19   5   1       74.69      110.51     29.76 o 
 -17   5   1      674.51      657.35     52.36 o 
 -15   5   1      137.12      127.82     26.89 o 
 -13   5   1      248.31      269.03     23.98 o 
 -11   5   1      646.13      592.34     65.96 o 
  -9   5   1        4.51       10.68      9.64 o 
  -7   5   1        0.42        5.00      9.48 o 
  -5   5   1     4255.53     4140.84    116.91 o 
  -3   5   1       56.46       53.00     12.19 o 
  -1   5   1     7429.23     7527.12    132.56 o 
   1   5   1     2815.74     2717.64     97.62 o 
   3   5   1      776.51      762.03     30.11 o 
   5   5   1      386.64      383.23     24.81 o 
   7   5   1      534.04      621.84     27.44 o 
   9   5   1      435.71      406.13     25.05 o 
  11   5   1      181.48      190.73     21.21 o 
  13   5   1       55.26       75.29     15.57 o 
  15   5   1     1553.58     1626.11     85.38 o 
  17   5   1       61.65       58.73     24.60 o 
  19   5   1      394.28      432.95     51.88 o 
  21   5   1       81.86       70.08     29.15 o 
  23   5   1       55.61       87.42     31.35 o 
  25   5   1        5.35       26.09     27.18 o 
 -22   6   1      104.58      113.17     35.41 o 
 -20   6   1        8.90       13.74     25.02 o 
 -18   6   1      359.93      441.92     53.66 o 
 -16   6   1       26.62       36.05     23.23 o 
 -14   6   1      489.68      562.50     41.97 o 
 -12   6   1      369.45      307.80     64.72 o 
 -10   6   1      329.40      380.77     34.15 o 
  -8   6   1     2477.60     2358.86     89.41 o 
  -6   6   1     1064.50      914.52     82.50 o 
  -4   6   1      356.92      374.79     53.13 o 
  -2   6   1     3979.16     3472.00    101.38 o 
   0   6   1      840.05      764.01     50.08 o 
   2   6   1      438.36      367.86     40.91 o 
   4   6   1      423.96      409.14     54.86 o 
   6   6   1      916.65      946.15     55.28 o 
   8   6   1      637.19      617.34     38.21 o 
  10   6   1       56.77       34.95     23.73 o 
  12   6   1      257.64      211.98     24.94 o 
  14   6   1       40.17       41.41     17.68 o 
  16   6   1      512.21      491.05     52.88 o 
  18   6   1       78.92      113.49     32.47 o 
  20   6   1       69.89      106.70     33.19 o 
  22   6   1        7.88       15.51     28.02 o 
 -21   7   1       14.62       21.60     38.01 o 
 -19   7   1      399.54      506.25     88.98 o 
 -17   7   1      346.32      346.43     75.16 o 
 -15   7   1        1.72       17.94     21.63 o 
 -13   7   1      597.37      687.73     44.06 o 
 -11   7   1      378.22      454.99     40.67 o 
  -9   7   1       51.47       73.00     25.66 o 
  -7   7   1       77.69       58.98     23.66 o 
  -5   7   1        2.96        0.00     17.40 o 
  -3   7   1       16.03       21.86     21.02 o 
  -1   7   1      688.45      669.61     51.30 o 
   1   7   1       46.83       56.63     23.23 o 
   3   7   1      527.73      549.91     49.65 o 
   5   7   1     1252.93     1252.57     68.67 o 
   7   7   1       17.58       25.23     16.23 o 
   9   7   1      147.02      194.24     36.42 o 
  11   7   1       24.49       32.39     17.83 o 
  13   7   1      497.52      319.81    226.78 o 
  15   7   1      572.39      679.68     56.70 o 
  17   7   1      122.00      161.55     55.29 o 
  19   7   1      371.53      439.73     85.53 o 
 -16   8   1      128.15      260.04     69.11 o 
 -14   8   1      710.86      754.71     63.22 o 
 -12   8   1      402.87      518.35     47.85 o 
 -10   8   1      498.34      478.16     45.69 o 
  -8   8   1     2004.43     2007.51     94.34 o 
  -6   8   1      171.64      270.42     44.21 o 
  -4   8   1      453.70      517.60     57.11 o 
  -2   8   1      796.55      765.20     60.15 o 
   0   8   1      414.38      427.67     53.14 o 
   2   8   1      981.16      977.96     66.58 o 
   4   8   1     2133.16     1868.13     90.31 o 
   6   8   1       29.97        8.48     21.97 o 
   8   8   1       12.50       24.41     18.17 o 
  10   8   1      605.91      650.80     49.50 o 
  12   8   1      156.03      217.52     34.23 o 
  14   8   1      167.91      231.53     46.22 o 
  16   8   1      313.15      309.28     76.89 o 
 -11   9   1      113.23      159.51     33.28 o 
  -9   9   1        0.12        0.00     19.64 o 
  -7   9   1       51.06       45.85     30.71 o 
  -5   9   1      264.60      298.71     57.88 o 
  -3   9   1       68.00       82.07     38.01 o 
  -1   9   1       57.04       65.22     31.15 o 
   1   9   1      271.14      323.87     50.98 o 
   3   9   1      189.11      167.78     50.97 o 
   5   9   1       23.92       25.49     25.66 o 
   7   9   1      121.12      144.74     32.12 o 
   9   9   1      179.20      220.74     35.24 o 
  11   9   1        3.78       15.45     23.60 o 
 -30   0   2       48.91       70.89     32.59 o 
 -28   0   2     1095.42     1150.04     75.35 o 
 -26   0   2      238.60      294.65     45.71 o 
 -24   0   2      220.28      295.73     54.86 o 
 -22   0   2      501.56      481.05     47.27 o 
 -20   0   2      144.09      166.41     30.01 o 
 -18   0   2     3647.91     3163.74    438.86 o 
 -16   0   2     5499.81     5419.55    109.01 o 
 -14   0   2      981.98     1048.25     49.24 o 
 -12   0   2    17969.78    19972.23    175.78 o 
 -10   0   2    18537.62    19239.10    155.60 o 
  -8   0   2    18804.42    20683.21    405.31 o 
  -6   0   2    24558.47    26074.57    261.49 o 
  -4   0   2   154209.95   146097.92   4469.83 o 
  -2   0   2       31.02      126.08    133.91 o 
   0   0   2    25781.36    27552.97    563.27 o 
   2   0   2     2241.73     2639.74    101.53 o 
   4   0   2    37629.54    39360.93   1222.84 o 
   6   0   2   119652.93   123496.16   3780.69 o 
   8   0   2      143.64      218.69     10.67 o 
  10   0   2        9.90       53.93     14.35 o 
  12   0   2      508.02      431.26     30.38 o 
  14   0   2    13089.32    13233.35    519.21 o 
  16   0   2       39.34       94.30     21.68 o 
  18   0   2      411.21      427.68     42.14 o 
  20   0   2      181.42      156.47     34.99 o 
  22   0   2       43.57       43.53     28.08 o 
  24   0   2      162.68      138.03     37.58 o 
  26   0   2      351.14      456.75     56.50 o 
  28   0   2       88.04      105.12     35.09 o 
 -29   1   2        0.22       20.76     20.32 o 
 -27   1   2        7.22       19.32     16.33 o 
 -25   1   2       27.68       38.14     16.40 o 
 -23   1   2      150.56      156.87     22.63 o 
 -21   1   2      260.48      275.78     26.75 o 
 -19   1   2      361.38      353.76     26.39 o 
 -17   1   2       83.34       86.41     14.99 o 
 -15   1   2      152.87      171.73     17.06 o 
 -13   1   2     3812.58     4232.64     83.92 o 
 -11   1   2       86.97       97.47     11.31 o 
  -9   1   2       16.24       23.69      5.73 o 
  -7   1   2     6097.90     6764.29     75.13 o 
  -5   1   2     5811.68     6520.88     83.17 o 
  -3   1   2     5468.49     6237.70     49.35 o 
  -1   1   2     4069.09     4585.13     31.87 o 
   1   1   2     6853.33     6800.29    247.81 o 
   3   1   2      340.26      385.15     12.80 o 
   5   1   2      100.78      152.70     13.11 o 
   7   1   2      671.43      662.52     33.08 o 
   9   1   2     3532.42     3871.14     96.84 o 
  11   1   2     1746.90     1600.14     77.27 o 
  13   1   2      176.11      149.41     11.67 o 
  15   1   2       39.43       27.56     10.94 o 
  17   1   2      188.17      189.63     21.62 o 
  19   1   2       77.99       93.12     17.67 o 
  21   1   2      686.81      619.62     35.17 o 
  23   1   2        1.01       11.32     14.80 o 
  25   1   2        0.00       44.71     18.92 o 
  27   1   2        1.36       30.64     19.23 o 
 -28   2   2       98.82      116.16     32.28 o 
 -26   2   2      339.95      283.17     36.85 o 
 -24   2   2       36.78       55.73     19.66 o 
 -22   2   2       82.26       89.84     21.50 o 
 -20   2   2        0.36       14.53     14.61 o 
 -18   2   2     4317.17     4174.25    112.98 o 
 -16   2   2       88.28       91.67     16.40 o 
 -14   2   2     1188.06     1184.12     25.49 o 
 -12   2   2     2840.63     3201.58     55.38 o 
 -10   2   2      581.07      524.47     16.31 o 
  -8   2   2     1258.61     1226.54     22.65 o 
  -6   2   2    17865.23    18766.19    208.24 o 
  -4   2   2     4971.79     5419.63     42.07 o 
  -2   2   2     3862.46     4344.68     66.84 o 
   0   2   2     5068.08     5395.28     40.17 o 
   2   2   2      554.86      487.06     13.04 o 
   4   2   2     5601.44     6264.71     60.73 o 
   6   2   2     7350.32     7520.04     55.03 o 
   8   2   2     7157.93     8032.98     94.99 o 
  10   2   2       50.29       65.54      8.56 o 
  12   2   2      471.11      519.50     17.82 o 
  14   2   2    13960.99    13888.47    303.48 o 
  16   2   2     2173.98     2241.34     63.67 o 
  18   2   2     2977.74     2745.80     74.84 o 
  20   2   2      207.91      194.66     27.62 o 
  22   2   2      340.70      237.29     54.84 o 
  24   2   2      103.85       52.70     33.60 o 
  26   2   2      527.49      260.32    134.53 o 
  28   2   2        7.47       20.46     23.28 o 
 -27   3   2      182.83      176.43     41.67 o 
 -25   3   2      405.13      425.91     54.37 o 
 -23   3   2      618.39      606.86     58.95 o 
 -21   3   2     2846.18     2687.32    111.52 o 
 -19   3   2      203.85      189.46     28.04 o 
 -17   3   2      568.83      470.32     31.65 o 
 -15   3   2     2392.87     2253.44     48.13 o 
 -13   3   2     3408.09     3295.54     46.45 o 
 -11   3   2      828.81      810.34     22.39 o 
  -9   3   2      575.86      576.57     17.97 o 
  -7   3   2      286.93      210.17     58.54 o 
  -5   3   2        2.06       41.27     19.50 o 
  -3   3   2    10285.52    10594.94    161.27 o 
  -1   3   2    34887.79    37326.38    318.59 o 
   1   3   2      890.49     1023.67     19.55 o 
   3   3   2     6962.65     8348.06    182.22 o 
   5   3   2      136.68      127.81      9.43 o 
   7   3   2    25968.56    29464.18    253.06 o 
   9   3   2      403.67      319.84     15.23 o 
  11   3   2     4345.69     4293.65     53.39 o 
  13   3   2      440.14      424.85     22.48 o 
  15   3   2     1474.88     1494.63     51.17 o 
  17   3   2     2742.77     2731.40    113.36 o 
  19   3   2     1473.46     1468.56     57.30 o 
  21   3   2      336.78      367.61     48.69 o 
  23   3   2      218.89      259.71     44.90 o 
  25   3   2        4.79        9.43     22.29 o 
  27   3   2        1.19       21.80     27.55 o 
 -26   4   2       19.33       39.06     30.20 o 
 -24   4   2       10.61       21.07     23.19 o 
 -22   4   2      147.93      183.19     48.38 o 
 -20   4   2      279.15      308.61     43.93 o 
 -18   4   2       96.75      135.07     41.90 o 
 -16   4   2       46.21       50.31     20.91 o 
 -14   4   2     3416.25     3505.70     71.45 o 
 -12   4   2        7.10       14.66      9.58 o 
 -10   4   2      158.25      146.95     16.24 o 
  -8   4   2       30.36       39.33     10.95 o 
  -6   4   2       34.41       20.07      9.02 o 
  -4   4   2     8066.41     8631.92    106.96 o 
  -2   4   2     1023.79      955.94     29.37 o 
   0   4   2    11748.44    12843.35     96.12 o 
   2   4   2     6539.27     7108.47     79.55 o 
   4   4   2     1839.57     1857.49     44.24 o 
   6   4   2      257.77      261.88     15.76 o 
   8   4   2       26.22       16.45      7.80 o 
  10   4   2     4686.86     4601.18     69.33 o 
  12   4   2     3551.58     3302.97     81.55 o 
  14   4   2       28.79       60.51     17.03 o 
  16   4   2      250.46      278.27     39.36 o 
  18   4   2       49.76        0.00     18.21 o 
  20   4   2      185.69      195.64     36.86 o 
  22   4   2        0.08        0.00     18.91 o 
  24   4   2       69.42       65.89     30.20 o 
  26   4   2        0.92        0.00     25.31 o 
 -25   5   2       25.70       55.12     31.86 o 
 -23   5   2       28.75        0.00     23.47 o 
 -21   5   2      219.78      215.11     41.57 o 
 -19   5   2       65.53      117.99     31.24 o 
 -17   5   2      117.27      106.19     41.47 o 
 -15   5   2       10.72       19.07     14.79 o 
 -13   5   2       65.26       93.72     16.62 o 
 -11   5   2      139.77       80.12     34.17 o 
  -9   5   2     1134.09     1098.05     45.81 o 
  -7   5   2      638.89      702.83     32.15 o 
  -5   5   2      407.03      397.18     25.00 o 
  -3   5   2     2864.68     2757.13     54.81 o 
  -1   5   2     2280.25     2256.26     74.22 o 
   1   5   2     1178.08     1097.52     52.54 o 
   3   5   2     1290.09     1235.31     38.91 o 
   5   5   2      358.31      416.18     25.15 o 
   7   5   2      260.30      263.81     21.26 o 
   9   5   2       10.22        6.15      9.73 o 
  11   5   2     3945.60     3730.81    139.28 o 
  13   5   2      880.86      804.89     41.55 o 
  15   5   2        7.29       15.89     19.87 o 
  17   5   2        8.91       28.01     21.37 o 
  19   5   2      259.87      259.52     43.97 o 
  21   5   2       22.60       52.48     27.18 o 
  23   5   2        5.27       28.25     27.61 o 
 -24   6   2      553.57      685.55     73.30 o 
 -22   6   2      371.89      387.31     55.89 o 
 -20   6   2        1.27        3.18     22.85 o 
 -18   6   2      402.63      453.55     53.94 o 
 -16   6   2      845.37      786.33     69.27 o 
 -14   6   2      463.02      481.30     31.60 o 
 -12   6   2     1573.12     1496.44     49.04 o 
 -10   6   2     2548.43     2251.67     83.07 o 
  -8   6   2       73.42       67.87     23.51 o 
  -6   6   2      121.82      145.52     29.15 o 
  -4   6   2     5627.92     5180.48    133.47 o 
  -2   6   2        6.59       14.19     17.40 o 
   0   6   2     4910.88     4523.29    115.45 o 
   2   6   2     1494.18     1379.51     65.33 o 
   4   6   2     1013.17     1003.74     56.81 o 
   6   6   2       73.42       79.22     18.73 o 
   8   6   2     2577.33     2393.16     70.10 o 
  10   6   2       71.07       96.96     20.93 o 
  12   6   2     2243.83     2080.32     57.64 o 
  14   6   2     1699.97     1624.68    101.73 o 
  16   6   2      327.12      403.13     49.78 o 
  18   6   2       92.76      104.04     32.95 o 
  20   6   2      326.41      357.83     52.39 o 
  22   6   2        7.58       11.14     41.47 o 
 -21   7   2       28.52       50.11     46.65 o 
 -19   7   2       79.89      137.36     50.97 o 
 -17   7   2       17.99       10.37     35.42 o 
 -15   7   2        8.50        1.57     20.29 o 
 -13   7   2      300.73      372.34     39.04 o 
 -11   7   2       19.96       24.54     17.26 o 
  -9   7   2       62.90       90.48     27.41 o 
  -7   7   2        9.52        0.00     15.88 o 
  -5   7   2      598.45      589.26     49.78 o 
  -3   7   2      364.16      301.59     41.76 o 
  -1   7   2      525.69      505.84     47.81 o 
   1   7   2     1090.57     1063.45     63.50 o 
   3   7   2       68.50      116.99     28.69 o 
   5   7   2        5.61        9.79     18.27 o 
   7   7   2      198.77      200.54     28.96 o 
   9   7   2       46.17       53.51     19.17 o 
  11   7   2       53.16       83.31     23.09 o 
  13   7   2      282.78      127.52    119.65 o 
  15   7   2        4.60        0.00     25.92 o 
  17   7   2      147.81      147.73     53.56 o 
  19   7   2      127.33      120.95     53.56 o 
 -16   8   2      173.85      100.39     32.22 o 
 -14   8   2       94.29      133.47     34.82 o 
 -12   8   2       78.14      112.87     26.77 o 
 -10   8   2      212.07      222.86     33.02 o 
  -8   8   2       72.68       98.92     32.99 o 
  -6   8   2      322.52      386.99     51.83 o 
  -4   8   2       31.12       25.21     24.12 o 
  -2   8   2      131.59      108.68     32.83 o 
   0   8   2      119.49      112.74     31.61 o 
   2   8   2        4.74       46.75     25.21 o 
   4   8   2      125.78      174.62     37.82 o 
   6   8   2      224.55      203.07     31.75 o 
   8   8   2       12.92       16.67     18.55 o 
  10   8   2       14.26       40.02     21.27 o 
  12   8   2      243.68      244.35     43.67 o 
  14   8   2      924.48     1049.65    106.26 o 
  16   8   2       34.60      107.99     48.38 o 
 -11   9   2      111.38       96.70     29.29 o 
  -9   9   2      227.28      314.50     42.28 o 
  -7   9   2      877.86      917.87     70.85 o 
  -5   9   2       20.45        0.00     23.76 o 
  -3   9   2     1114.15     1139.69     77.57 o 
  -1   9   2      472.26      474.01     62.20 o 
   1   9   2       60.37       55.33     46.22 o 
   3   9   2      127.40      183.92     40.91 o 
   5   9   2      129.30      118.82     28.21 o 
   7   9   2       16.30       23.22     27.52 o 
   9   9   2       12.23       32.00     22.74 o 
 -29   1   3      309.90      305.54     40.54 o 
 -27   1   3      119.17      148.42     25.18 o 
 -25   1   3      546.10      578.71     38.14 o 
 -23   1   3        4.73       12.32     12.78 o 
 -21   1   3       19.39       19.07     12.28 o 
 -19   1   3      907.35      972.87     37.50 o 
 -17   1   3      786.31      770.46     31.32 o 
 -15   1   3     1236.57      991.90     64.84 o 
 -13   1   3      307.43      220.15     27.67 o 
 -11   1   3      143.00      138.23      9.08 o 
  -9   1   3     7728.32     8386.71    123.94 o 
  -7   1   3      256.34      261.61      9.82 o 
  -5   1   3    45073.76    48036.89    514.74 o 
  -3   1   3      637.62      748.73     21.93 o 
  -1   1   3   105750.38   112028.23    631.91 o 
   1   1   3     6659.82     7646.75     64.11 o 
   3   1   3    26669.79    28589.08    366.29 o 
   5   1   3     2853.46     2959.70    111.10 o 
   7   1   3     2268.85     1938.66     38.90 o 
   9   1   3     9112.64    10398.75    173.80 o 
  11   1   3      139.77      201.70     10.28 o 
  13   1   3     1563.11     1688.42     43.51 o 
  15   1   3     3430.89     3006.11    102.50 o 
  17   1   3     2215.39     1875.59     52.75 o 
  19   1   3        2.66       15.78     12.07 o 
  21   1   3       31.15       31.82     15.40 o 
  23   1   3      190.24      193.75     30.56 o 
  25   1   3      175.64      173.56     31.10 o 
  27   1   3      916.72      924.38     58.80 o 
 -30   2   3      266.67      265.14     50.98 o 
 -28   2   3       33.91       37.48     19.90 o 
 -26   2   3      104.49      159.87     28.30 o 
 -24   2   3      945.03      893.56     49.33 o 
 -22   2   3     1248.29     1242.58     53.99 o 
 -20   2   3     5246.73     4718.42     97.51 o 
 -18   2   3      922.20      903.64     56.61 o 
 -16   2   3      294.25      299.17     26.30 o 
 -14   2   3     2042.33     2082.72     39.76 o 
 -12   2   3      816.47      843.78     21.52 o 
 -10   2   3     2857.48     3052.09     53.83 o 
  -8   2   3     7127.08     7601.06     61.50 o 
  -6   2   3      267.85      375.55     17.25 o 
  -4   2   3     7453.30     8358.93    128.00 o 
  -2   2   3     4008.93     4480.75     46.29 o 
   0   2   3    28400.10    30784.09    314.69 o 
   2   2   3    13544.71    15102.29    210.14 o 
   4   2   3      602.21      908.39     20.89 o 
   6   2   3     8755.83     9719.98    113.76 o 
   8   2   3       55.47       86.03      9.10 o 
  10   2   3    10285.57    10783.35    114.22 o 
  12   2   3     2472.98     2198.57     38.02 o 
  14   2   3      844.67      802.92     37.35 o 
  16   2   3      754.38      723.70     38.42 o 
  18   2   3      236.53      171.67     25.93 o 
  20   2   3      175.32      125.87     23.81 o 
  22   2   3        5.23       17.18     14.58 o 
  24   2   3      149.18       77.34     37.16 o 
  26   2   3       48.43       46.64     21.00 o 
 -29   3   3       57.51       39.49     28.97 o 
 -27   3   3      205.59      234.93     45.48 o 
 -25   3   3       74.28       87.15     36.28 o 
 -23   3   3      127.93      163.74     34.82 o 
 -21   3   3       40.98       53.06     18.40 o 
 -19   3   3      123.31      134.95     21.86 o 
 -17   3   3     1215.97     1043.38     51.16 o 
 -15   3   3      156.92      174.03     17.39 o 
 -13   3   3     1952.03     1844.67     35.33 o 
 -11   3   3     1108.94     1162.77     26.66 o 
  -9   3   3       10.10       12.28      5.66 o 
  -7   3   3      304.58      263.44     13.22 o 
  -5   3   3      770.97      719.20     22.94 o 
  -3   3   3     2084.81     2203.73     30.40 o 
  -1   3   3     1589.54     1546.64     35.96 o 
   1   3   3    10401.93    12419.01    248.87 o 
   3   3   3     1842.06     1871.04     34.66 o 
   5   3   3    10696.16    12212.47    152.09 o 
   7   3   3     3514.89     3552.99     69.40 o 
   9   3   3      127.76      156.09     12.57 o 
  11   3   3     1736.63     1784.27     35.50 o 
  13   3   3       63.07       51.78     12.47 o 
  15   3   3     1775.33     1629.50     54.35 o 
  17   3   3      201.68      240.47     28.24 o 
  19   3   3      406.87      444.37     36.86 o 
  21   3   3       66.41       83.16     28.69 o 
  23   3   3        6.32        0.00     20.53 o 
  25   3   3        0.03        7.73     25.02 o 
 -28   4   3       10.56       27.90     28.69 o 
 -26   4   3      189.42      185.00     41.20 o 
 -24   4   3      219.82      262.00     45.48 o 
 -22   4   3      283.42      283.83     44.48 o 
 -20   4   3     1460.35     1321.76     87.69 o 
 -18   4   3        0.61        0.00     20.73 o 
 -16   4   3       12.86       23.14     12.78 o 
 -14   4   3      911.27      869.75     53.87 o 
 -12   4   3     6879.27     6774.09     84.68 o 
 -10   4   3       40.40       44.65     11.09 o 
  -8   4   3     2867.18     2762.41     57.78 o 
  -6   4   3        7.14       17.52      8.48 o 
  -4   4   3       48.64       61.41     11.94 o 
  -2   4   3     7743.47     8537.78     66.59 o 
   0   4   3     4915.55     4503.47    107.12 o 
   2   4   3       49.61       65.52      7.96 o 
   4   4   3       48.04       66.01     13.72 o 
   6   4   3     2772.81     2729.79     42.58 o 
   8   4   3      875.52      833.24     36.15 o 
  10   4   3     1196.75     1128.50     35.72 o 
  12   4   3     5528.71     5284.08     77.06 o 
  14   4   3      582.01      574.04     34.18 o 
  16   4   3      668.46      629.99     49.10 o 
  18   4   3      377.57      424.26     49.17 o 
  20   4   3      221.86      231.27     40.54 o 
  22   4   3       61.10       78.18     30.23 o 
  24   4   3      105.39      127.97     37.82 o 
 -25   5   3        6.02        7.07     28.17 o 
 -23   5   3       14.65        0.00     23.80 o 
 -21   5   3      323.93      283.39     45.51 o 
 -19   5   3      187.68      174.10     36.31 o 
 -17   5   3       14.89       20.73     18.94 o 
 -15   5   3     1304.09     1281.63     62.81 o 
 -13   5   3     4658.58     4187.75     87.04 o 
 -11   5   3      437.28      397.30     86.77 o 
  -9   5   3      331.92      317.96     25.46 o 
  -7   5   3        2.62       10.54      9.99 o 
  -5   5   3     1727.01     1560.73     63.00 o 
  -3   5   3     4881.07     4866.38    142.33 o 
  -1   5   3     2875.93     3057.04    149.89 o 
   1   5   3     2289.03     1919.82    139.95 o 
   3   5   3     1280.61     1267.90     81.52 o 
   5   5   3       13.40        6.06      7.42 o 
   7   5   3      294.84      260.98     21.39 o 
   9   5   3     4094.76     4003.14     92.29 o 
  11   5   3     1311.72     1203.66     41.42 o 
  13   5   3     1660.11     1529.96     55.78 o 
  15   5   3      234.35      230.38     37.74 o 
  17   5   3       92.39      134.13     32.72 o 
  19   5   3       36.17       31.06     25.02 o 
  21   5   3      570.39      599.70     63.78 o 
  23   5   3        7.07       30.71     40.17 o 
 -24   6   3       27.45        9.56     29.86 o 
 -22   6   3        7.54       27.83     26.93 o 
 -20   6   3       60.99       79.51     32.22 o 
 -18   6   3       20.73       26.31     26.35 o 
 -16   6   3      692.38      711.28     44.21 o 
 -14   6   3       18.85       28.26     14.98 o 
 -12   6   3     5432.18     4875.91     85.64 o 
 -10   6   3       48.75      112.12     27.18 o 
  -8   6   3     4516.09     4123.89    111.74 o 
  -6   6   3      552.36      472.26     42.71 o 
  -4   6   3       30.59       11.09     15.96 o 
  -2   6   3     3060.56     2752.76     90.70 o 
   0   6   3       12.97       16.95     16.18 o 
   2   6   3      336.64      395.55     42.45 o 
   4   6   3      271.82      286.02     40.17 o 
   6   6   3     2747.59     2530.66    103.17 o 
   8   6   3      191.90      202.71     28.17 o 
  10   6   3      300.54      312.26     32.82 o 
  12   6   3       48.37       37.78     17.71 o 
  14   6   3      173.55      192.84     29.38 o 
  16   6   3      216.70      268.91     42.45 o 
  18   6   3       62.55       31.95     27.47 o 
  20   6   3      137.40      228.69     62.20 o 
  22   6   3        2.30       18.29     25.53 o 
 -21   7   3       20.50        0.00     36.28 o 
 -19   7   3      222.71      246.21     69.11 o 
 -17   7   3      388.87      386.17     76.89 o 
 -15   7   3       44.51       72.16     26.78 o 
 -13   7   3        0.42       15.68     17.07 o 
 -11   7   3      151.21      212.47     37.27 o 
  -9   7   3      404.55      469.69     50.69 o 
  -7   7   3     2499.02     2351.23     93.16 o 
  -5   7   3     1509.73     1263.67     88.55 o 
  -3   7   3       63.20       87.64     26.53 o 
  -1   7   3        0.03       16.19     16.46 o 
   1   7   3      295.02      371.94     45.20 o 
   3   7   3       13.21       24.82     19.24 o 
   5   7   3        0.79       13.43     14.32 o 
   7   7   3       32.49       53.64     18.59 o 
   9   7   3      868.81      927.02     64.74 o 
  11   7   3       86.86      101.23     24.06 o 
  13   7   3      392.09      277.73     68.25 o 
  15   7   3      343.85      367.16     76.02 o 
  17   7   3        6.91        0.00     34.56 o 
  19   7   3        1.07       44.06     41.47 o 
 -16   8   3        5.44       17.28     25.05 o 
 -14   8   3      579.52      706.49     64.61 o 
 -12   8   3      439.91      561.68     49.47 o 
 -10   8   3       41.51       61.41     27.14 o 
  -8   8   3      610.97      564.97     59.56 o 
  -6   8   3     1235.13     1254.90     75.75 o 
  -4   8   3       30.16       61.58     27.79 o 
  -2   8   3      975.19      918.25    106.26 o 
   0   8   3     1217.30     1079.62     70.86 o 
   2   8   3      299.67      370.91     55.29 o 
   4   8   3      255.03      291.54     36.77 o 
   6   8   3      486.94      484.18     56.19 o 
   8   8   3       10.83        8.58     17.59 o 
  10   8   3      361.93      385.38     43.08 o 
  12   8   3        8.59       25.66     23.51 o 
  14   8   3        0.24       18.61     25.53 o 
 -11   9   3       54.78       72.64     26.82 o 
  -9   9   3       94.35      129.62     38.09 o 
  -7   9   3        4.44        0.00     34.56 o 
  -5   9   3       21.74       14.24     52.70 o 
  -3   9   3        2.88        4.49     25.02 o 
  -1   9   3        0.06        0.00     23.82 o 
   1   9   3       41.93       52.29     27.92 o 
   3   9   3      140.55      143.30     38.49 o 
   5   9   3      143.95      183.40     41.94 o 
   7   9   3       62.82       60.48     21.55 o 
   9   9   3      433.31      452.58     49.61 o 
 -30   0   4      111.02       83.65     32.03 o 
 -28   0   4      101.18      154.83     36.53 o 
 -26   0   4       94.67      128.20     32.07 o 
 -24   0   4        4.10       17.94     20.40 o 
 -22   0   4     1722.62     1504.21     70.85 o 
 -20   0   4     2011.61     1918.55     96.33 o 
 -18   0   4     1235.02     1081.58     52.77 o 
 -16   0   4    19017.59    19133.01    197.58 o 
 -14   0   4    37454.74    41733.07    909.88 o 
 -12   0   4      230.93      192.61     13.22 o 
 -10   0   4    13500.20    14076.02    592.21 o 
  -8   0   4       25.95      124.83     52.84 o 
  -6   0   4     8164.11     9054.62     93.25 o 
  -4   0   4   185092.48   182139.81   1465.18 o 
  -2   0   4     4275.86     5006.33     78.62 o 
   0   0   4      839.58      849.23     34.12 o 
   2   0   4    12931.75    13680.69    399.74 o 
   4   0   4    19706.40    19658.58    434.64 o 
   6   0   4     1061.28     1168.88     49.08 o 
   8   0   4    34749.54    36315.36   1279.11 o 
  10   0   4     3412.29     3164.40     98.13 o 
  12   0   4    10173.80    10874.49    572.34 o 
  14   0   4      161.51      132.69     24.69 o 
  16   0   4      106.82      101.61     24.73 o 
  18   0   4      485.64      443.11     44.82 o 
  20   0   4     1057.01     1128.84     83.80 o 
  22   0   4      317.46      288.59     43.78 o 
  24   0   4       24.83       51.79     24.85 o 
  26   0   4       43.33       83.60     32.97 o 
 -29   1   4        3.19        5.56     17.62 o 
 -27   1   4       13.85       30.10     16.44 o 
 -25   1   4      461.83      443.42     35.04 o 
 -23   1   4        2.31        9.69     12.99 o 
 -21   1   4     1409.38     1215.25     43.63 o 
 -19   1   4     1079.47     1059.25     38.63 o 
 -17   1   4       47.21       53.67     11.91 o 
 -15   1   4      339.82      314.78     15.58 o 
 -13   1   4        0.21       12.99      4.66 o 
 -11   1   4       85.92       67.39     10.19 o 
  -9   1   4     1061.57     1010.11     18.58 o 
  -7   1   4    20483.53    23417.90    272.65 o 
  -5   1   4    12692.88    13900.95     84.52 o 
  -3   1   4    14104.81    14971.09    206.57 o 
  -1   1   4     8815.26     9599.22    151.23 o 
   1   1   4     4224.76     4807.18     56.11 o 
   3   1   4     5727.55     5618.48    112.11 o 
   5   1   4      847.58      646.17    108.95 o 
   7   1   4      189.41      248.73     31.71 o 
   9   1   4     1975.88     2364.88     48.26 o 
  11   1   4     1297.48     1372.90     30.94 o 
  13   1   4      115.76       79.89     15.89 o 
  15   1   4      321.31      321.78     29.39 o 
  17   1   4       88.47      110.62     21.37 o 
  19   1   4      104.95       99.95     21.94 o 
  21   1   4     1058.23     1019.62     52.43 o 
  23   1   4       29.63       65.23     20.92 o 
  25   1   4       72.50       95.56     24.94 o 
  27   1   4       49.82       60.82     26.28 o 
 -30   2   4        5.01       11.43     24.69 o 
 -28   2   4       49.00       47.99     21.72 o 
 -26   2   4       47.77       50.18     18.92 o 
 -24   2   4       22.22       37.22     27.27 o 
 -22   2   4        7.17       18.44     14.46 o 
 -20   2   4     2149.31     1862.05     62.64 o 
 -18   2   4      232.61      249.60     26.87 o 
 -16   2   4      149.32      178.67     21.09 o 
 -14   2   4     1620.74     1652.02     31.15 o 
 -12   2   4     3940.92     4084.06     66.99 o 
 -10   2   4      603.15      540.30     16.99 o 
  -8   2   4     1864.04     2037.76     35.61 o 
  -6   2   4     1299.27     1590.64     30.76 o 
  -4   2   4    11738.40    13230.50    189.78 o 
  -2   2   4    48924.73    54605.91    306.92 o 
   0   2   4     1724.77     1847.01     28.65 o 
   2   2   4     6092.98     6812.68     76.19 o 
   4   2   4     4018.44     3928.61    497.65 o 
   6   2   4      636.62      545.14     19.52 o 
   8   2   4     3841.56     3697.08     44.50 o 
  10   2   4     4822.02     5181.42    104.56 o 
  12   2   4     4810.13     5033.01    132.34 o 
  14   2   4        0.19        3.16     10.18 o 
  16   2   4       33.36       23.06     13.41 o 
  18   2   4     2689.69     2213.79     85.41 o 
  20   2   4      390.54      358.41    131.77 o 
  22   2   4       74.77       37.13     37.68 o 
  24   2   4        1.11       13.74     17.20 o 
  26   2   4        0.66       24.13     20.45 o 
 -29   3   4      250.10      262.51     50.00 o 
 -27   3   4      111.84      156.00     40.62 o 
 -25   3   4      320.02      288.91     46.41 o 
 -23   3   4      432.91      466.93     52.84 o 
 -21   3   4      133.09      133.73     23.16 o 
 -19   3   4      885.56      829.79     41.22 o 
 -17   3   4      426.83      446.51     30.15 o 
 -15   3   4       12.39       26.89      8.56 o 
 -13   3   4       61.51       64.36      9.82 o 
 -11   3   4     1284.08     1304.58     28.59 o 
  -9   3   4     1280.89     1215.55     27.91 o 
  -7   3   4     1773.05     1670.27     56.74 o 
  -5   3   4     5986.07     6562.57    126.91 o 
  -3   3   4    13641.09    14337.24    169.17 o 
  -1   3   4       40.52       97.78      8.77 o 
   1   3   4    13479.52    14148.22    201.04 o 
   3   3   4    32729.62    39099.44    595.83 o 
   5   3   4     6725.24     7220.17     75.90 o 
   7   3   4        0.28        0.63      5.24 o 
   9   3   4      866.06      951.23     25.75 o 
  11   3   4     1479.70     1426.94     57.30 o 
  13   3   4     3702.22     3616.11    151.38 o 
  15   3   4      135.41      147.73     22.33 o 
  17   3   4       55.88       69.75     18.49 o 
  19   3   4      289.71      322.24     34.32 o 
  21   3   4      237.03      211.25     39.69 o 
  23   3   4       17.97       33.79     24.69 o 
  25   3   4      624.37      625.79     69.90 o 
 -28   4   4       32.97       54.41     32.68 o 
 -26   4   4      101.63      120.83     35.09 o 
 -24   4   4      171.13      210.77     40.81 o 
 -22   4   4       38.02       60.01     25.21 o 
 -20   4   4      331.64      380.98     47.34 o 
 -18   4   4       23.84        0.00     25.92 o 
 -16   4   4      255.25      246.31     26.32 o 
 -14   4   4      194.27      198.64     19.61 o 
 -12   4   4     1109.29     1111.43     38.53 o 
 -10   4   4     2426.65     1768.10    772.22 o 
  -8   4   4      685.45      849.78     33.27 o 
  -6   4   4     2161.68     2188.36     49.93 o 
  -4   4   4       68.58      117.69     14.43 o 
  -2   4   4      602.30      614.92     18.60 o 
   0   4   4     3093.21     2787.44     48.51 o 
   2   4   4     4539.97     4774.72    107.70 o 
   4   4   4       15.91        9.98      5.71 o 
   6   4   4      820.33      958.94     25.13 o 
   8   4   4        9.32        7.59      6.63 o 
  10   4   4      650.01      631.26     28.21 o 
  12   4   4       37.18       54.47     14.17 o 
  14   4   4     1552.52     1459.11     69.24 o 
  16   4   4        8.97       26.89     18.82 o 
  18   4   4      118.06      109.06     32.40 o 
  20   4   4       35.43       25.96     24.07 o 
  22   4   4       44.05      108.18     33.53 o 
  24   4   4       11.87        5.41     25.21 o 
 -25   5   4       26.27       53.41     30.23 o 
 -23   5   4       16.58        0.05     22.58 o 
 -21   5   4      110.48      104.00     32.68 o 
 -19   5   4      522.01      591.27     55.72 o 
 -17   5   4      771.90      619.76     49.78 o 
 -15   5   4     1827.65     1740.74    110.48 o 
 -13   5   4      320.97      308.42     25.16 o 
 -11   5   4     1931.67     1704.75     52.93 o 
  -9   5   4     1804.67     1685.76     50.98 o 
  -7   5   4     2201.80     2052.19     54.25 o 
  -5   5   4      253.32      285.40     23.02 o 
  -3   5   4     2517.29     2372.77     98.67 o 
  -1   5   4       12.86       21.18     17.28 o 
   1   5   4       31.64        3.93     12.17 o 
   3   5   4      698.93      566.75     24.94 o 
   5   5   4      862.86      767.61     34.31 o 
   7   5   4      176.63      209.64     20.12 o 
   9   5   4      371.87      209.86     91.42 o 
  11   5   4      805.81      769.97     34.21 o 
  13   5   4      688.06      707.54     46.22 o 
  15   5   4      210.42      174.49     33.80 o 
  17   5   4       52.01       46.01     23.98 o 
  19   5   4       40.45       54.96     27.75 o 
  21   5   4      153.66      198.59     42.52 o 
  23   5   4       10.58        0.00     25.02 o 
 -24   6   4       40.00       68.58     34.12 o 
 -22   6   4      255.68      307.30     50.43 o 
 -20   6   4      826.83      803.99     64.00 o 
 -18   6   4      122.62      205.46     39.59 o 
 -16   6   4     1048.72     1058.74    110.67 o 
 -14   6   4     1497.24     1283.13    150.19 o 
 -12   6   4       61.83       65.36     19.80 o 
 -10   6   4     1053.50      945.99     56.80 o 
  -8   6   4     2307.12     2118.24     81.54 o 
  -6   6   4      725.09      727.83     50.08 o 
  -4   6   4     3621.39     3511.50    103.22 o 
  -2   6   4      506.86      515.98     43.04 o 
   0   6   4      240.96      245.20     35.12 o 
   2   6   4     5720.65     5284.54    240.60 o 
   4   6   4     5427.91     5160.11     99.21 o 
   6   6   4       19.63       20.13     15.94 o 
   8   6   4      652.03      667.78     39.96 o 
  10   6   4      670.03      673.72     41.04 o 
  12   6   4      155.34      149.32     24.54 o 
  14   6   4     1495.19     1525.91     61.47 o 
  16   6   4      688.09      720.24     57.95 o 
  18   6   4        6.56       17.72     24.96 o 
  20   6   4        3.45       11.68     25.91 o 
 -21   7   4      262.10      197.83     58.75 o 
 -19   7   4       32.94       68.25     41.47 o 
 -17   7   4       30.05       35.42     31.96 o 
 -15   7   4       10.78       27.52     20.34 o 
 -13   7   4      155.04      141.35     27.52 o 
 -11   7   4      857.53      919.31     61.05 o 
  -9   7   4        7.96        0.00     18.33 o 
  -7   7   4     1121.04     1068.23     65.06 o 
  -5   7   4       11.71       31.96     19.55 o 
  -3   7   4      610.60      595.57     52.36 o 
  -1   7   4      155.17      135.52     30.38 o 
   1   7   4       93.70      107.92     28.40 o 
   3   7   4       76.02       76.33     20.46 o 
   5   7   4        0.06        7.49     14.96 o 
   7   7   4     1313.99     1325.16     72.08 o 
   9   7   4        3.03       10.40     20.35 o 
  11   7   4      122.11      171.56     28.75 o 
  13   7   4       61.50       43.69     50.97 o 
  15   7   4       49.32       41.47     40.60 o 
  17   7   4       45.70      124.40     50.97 o 
 -16   8   4       35.53       59.50     29.15 o 
 -14   8   4        6.21       34.11     29.37 o 
 -12   8   4      272.88      311.87     39.70 o 
 -10   8   4     1389.18     1246.62     76.94 o 
  -8   8   4      227.76      267.07     46.05 o 
  -6   8   4      406.94      392.36     51.62 o 
  -4   8   4      998.33     1019.20    104.53 o 
  -2   8   4      240.78      342.02     69.54 o 
   0   8   4        6.54       23.77     26.35 o 
   2   8   4      397.90      359.01     50.87 o 
   4   8   4      190.39      235.13     34.18 o 
   6   8   4        1.72        7.20     17.55 o 
   8   8   4       76.38       71.41     38.15 o 
  10   8   4      217.83      232.87     35.72 o 
  12   8   4        5.90       26.31     24.60 o 
  14   8   4      131.64      147.73     57.88 o 
 -11   9   4      166.30      204.13     35.63 o 
  -9   9   4      100.99       96.79     34.48 o 
  -7   9   4      740.35      682.79     90.28 o 
  -5   9   4      360.14      328.31     52.36 o 
  -3   9   4      185.02      251.27     47.08 o 
  -1   9   4      195.61      238.12     66.52 o 
   1   9   4        7.37       19.72     27.79 o 
   3   9   4       41.75       23.04     28.40 o 
   5   9   4       11.28       58.93     31.53 o 
   7   9   4       66.15       87.08     35.41 o 
   9   9   4       39.49       33.10     48.81 o 
 -29   1   5       95.88      158.95     31.57 o 
 -27   1   5      181.99      212.41     31.84 o 
 -25   1   5      593.29      632.21     36.78 o 
 -23   1   5      842.73      771.70     37.75 o 
 -21   1   5      893.76      862.64     38.16 o 
 -19   1   5      132.83      116.18     17.11 o 
 -17   1   5     1023.52      963.21     33.63 o 
 -15   1   5     3262.98     3170.08     97.42 o 
 -13   1   5     8551.50     9149.40    109.82 o 
 -11   1   5     2365.27     2452.11     58.62 o 
  -9   1   5      203.85      184.26      8.77 o 
  -7   1   5      943.65     1199.94     20.56 o 
  -5   1   5    16509.42    16534.72   1274.38 o 
  -3   1   5    28813.70    30465.31    302.16 o 
  -1   1   5    74323.18    72154.77   4585.80 o 
   1   1   5        9.69       26.46      5.48 o 
   3   1   5      180.86      117.53     43.80 o 
   5   1   5       28.65       21.92      4.97 o 
   7   1   5     2458.95     2412.25     39.80 o 
   9   1   5    14957.34    15799.17    245.43 o 
  11   1   5      819.08      771.28     21.06 o 
  13   1   5     4687.31     4756.52    251.85 o 
  15   1   5     1970.27     1791.32     58.48 o 
  17   1   5      947.83      916.72     45.38 o 
  19   1   5      353.14      321.26     34.66 o 
  21   1   5      477.21      471.01     42.16 o 
  23   1   5       35.76       29.71     18.54 o 
  25   1   5       55.76       74.38     24.29 o 
  27   1   5       13.17       31.12     22.34 o 
 -30   2   5      258.79      263.20     49.38 o 
 -28   2   5      165.62      144.56     28.32 o 
 -26   2   5      115.21      107.98     24.31 o 
 -24   2   5      815.47      806.79     46.37 o 
 -22   2   5      324.72      328.65     33.73 o 
 -20   2   5      229.98      241.62     28.49 o 
 -18   2   5     3992.53     3832.09     81.44 o 
 -16   2   5       69.02       86.32     12.62 o 
 -14   2   5      982.80      963.96     24.82 o 
 -12   2   5      294.95      319.30     14.66 o 
 -10   2   5      265.31      392.22     16.55 o 
  -8   2   5     2035.01     2171.46     35.15 o 
  -6   2   5     6605.12     7050.74    109.61 o 
  -4   2   5     4277.40     4837.27     74.53 o 
  -2   2   5       42.04       61.92      6.19 o 
   0   2   5     1604.69     1428.07     23.14 o 
   2   2   5    35018.45    38684.97    321.73 o 
   4   2   5     2991.69     3175.81     66.81 o 
   6   2   5    29416.75    33125.71    343.74 o 
   8   2   5      353.90      332.93     15.35 o 
  10   2   5      246.66      257.98     14.88 o 
  12   2   5     5098.00     4809.24    197.64 o 
  14   2   5     1034.77      915.28     41.36 o 
  16   2   5       32.74       79.93     19.44 o 
  18   2   5      463.83      370.04    101.34 o 
  20   2   5      734.93      427.31    223.86 o 
  22   2   5        0.05        4.82     14.76 o 
  24   2   5       74.41       97.97     24.90 o 
  26   2   5      324.95      407.72     47.37 o 
 -29   3   5       12.26       32.70     28.21 o 
 -27   3   5       71.70       78.36     30.93 o 
 -25   3   5        0.56       21.13     21.76 o 
 -23   3   5      569.90      557.19     51.91 o 
 -21   3   5      110.20      125.94     23.80 o 
 -19   3   5      286.89      325.57     30.88 o 
 -17   3   5     2257.13     2079.78     74.65 o 
 -15   3   5      416.46      436.00     19.70 o 
 -13   3   5     1661.69     1584.01     42.21 o 
 -11   3   5      329.55      315.85     17.01 o 
  -9   3   5      721.07      614.40    122.78 o 
  -7   3   5      572.86      507.32     18.08 o 
  -5   3   5    13052.60    14784.34    256.09 o 
  -3   3   5     3173.21     3100.62     67.35 o 
  -1   3   5      484.69      528.00     14.08 o 
   1   3   5        6.11        1.13      4.65 o 
   3   3   5      168.82      121.08     10.84 o 
   5   3   5      311.73      259.07     76.59 o 
   7   3   5     2066.40     2045.73     36.51 o 
   9   3   5     1517.88     1448.15     32.62 o 
  11   3   5      868.79      766.82     29.41 o 
  13   3   5     1336.38     1184.10     37.42 o 
  15   3   5     1199.33      997.94     44.97 o 
  17   3   5      112.93      155.42     37.04 o 
  19   3   5        4.04       31.43     15.76 o 
  21   3   5      613.15      565.60     59.25 o 
  23   3   5        1.55        8.20     33.26 o 
  25   3   5       30.89       37.63     28.54 o 
 -28   4   5       27.81       31.21     28.54 o 
 -26   4   5      115.36      155.92     38.18 o 
 -24   4   5       16.13       30.61     24.12 o 
 -22   4   5        0.07       23.76     23.82 o 
 -20   4   5       17.14        9.75     19.44 o 
 -18   4   5      651.08      638.79     51.83 o 
 -16   4   5      666.44      680.29     51.61 o 
 -14   4   5        0.16        0.00      9.21 o 
 -12   4   5      122.54      149.58     19.81 o 
 -10   4   5      928.31      864.41     69.52 o 
  -8   4   5      198.70      202.53     13.73 o 
  -6   4   5     5010.59     5109.17    107.75 o 
  -4   4   5        3.94        5.52      5.52 o 
  -2   4   5     2377.18     2508.79     39.06 o 
   0   4   5     1457.44     1402.47     27.42 o 
   2   4   5    19237.16    21456.44    268.82 o 
   4   4   5      840.99      847.47     23.53 o 
   6   4   5     4321.31     4050.07     57.37 o 
   8   4   5      459.58      509.98     21.04 o 
  10   4   5     1165.81     1090.07     36.48 o 
  12   4   5     4840.16     4352.42     87.15 o 
  14   4   5     1458.64     1205.52     67.38 o 
  16   4   5       67.36       67.37     25.49 o 
  18   4   5      248.49      292.64     44.26 o 
  20   4   5        9.41       22.46     21.38 o 
  22   4   5       89.10      126.81     34.68 o 
  24   4   5       13.81       37.29     27.06 o 
 -25   5   5       10.62       26.10     27.18 o 
 -23   5   5        1.98       28.25     24.34 o 
 -21   5   5      251.25      298.33     46.38 o 
 -19   5   5      433.65      464.12     51.30 o 
 -17   5   5       55.13       40.13     17.54 o 
 -15   5   5      835.43      814.50     36.01 o 
 -13   5   5       12.51        9.89     12.25 o 
 -11   5   5      747.67      738.93     38.82 o 
  -9   5   5       61.82       94.92     16.98 o 
  -7   5   5     2530.75     2244.37     76.14 o 
  -5   5   5       99.55      119.05     26.03 o 
  -3   5   5      121.22      134.57     17.31 o 
  -1   5   5     2435.45     2303.95     76.65 o 
   1   5   5     2497.84     2334.48     78.96 o 
   3   5   5      974.95      991.89     33.01 o 
   5   5   5     1489.56     1442.91     48.76 o 
   7   5   5      135.79      110.87     16.64 o 
   9   5   5      360.41      244.29     62.16 o 
  11   5   5       24.82       42.37     12.95 o 
  13   5   5        0.81       23.79     14.48 o 
  15   5   5      921.11      943.73     61.55 o 
  17   5   5      334.90      398.29     50.98 o 
  19   5   5        5.68       25.98     24.41 o 
  21   5   5       48.98       77.63     31.24 o 
  23   5   5       29.76       65.00     30.47 o 
 -24   6   5       16.67       17.02     27.92 o 
 -22   6   5      112.11       72.43     31.42 o 
 -20   6   5      454.34      518.17     66.52 o 
 -18   6   5      116.06      143.45     36.28 o 
 -16   6   5      860.16      740.36     44.11 o 
 -14   6   5       18.97       16.67     13.13 o 
 -12   6   5      586.94      527.20     37.41 o 
 -10   6   5     1734.53     1727.60     74.83 o 
  -8   6   5        8.65       27.03     18.01 o 
  -6   6   5     3852.92     3421.56    102.90 o 
  -4   6   5      107.35      138.71     29.15 o 
  -2   6   5      733.49      635.68     47.64 o 
   0   6   5      136.68      132.03     28.51 o 
   2   6   5      821.21      774.14     40.04 o 
   4   6   5      410.76      430.97     33.73 o 
   6   6   5      415.38      436.96     34.44 o 
   8   6   5       64.56      105.50     22.66 o 
  10   6   5        6.20       25.06     15.65 o 
  12   6   5        0.22        0.00     14.26 o 
  14   6   5      108.30      134.37     32.47 o 
  16   6   5       12.23       38.54     28.94 o 
  18   6   5       32.99        0.00     21.99 o 
  20   6   5       21.98       77.83     31.14 o 
 -21   7   5      143.97       93.30     50.97 o 
 -19   7   5       16.27       61.34     42.33 o 
 -17   7   5      304.99      281.39     46.66 o 
 -15   7   5      557.17      478.30     54.06 o 
 -13   7   5       36.96       48.88     24.49 o 
 -11   7   5      421.04      416.49     48.87 o 
  -9   7   5      754.86      705.01    129.59 o 
  -7   7   5      554.80      552.78     53.94 o 
  -5   7   5      639.64      663.93     52.52 o 
  -3   7   5      345.25      364.59     45.80 o 
  -1   7   5      480.89      431.11     48.86 o 
   1   7   5      165.78      179.51     26.73 o 
   3   7   5      673.36      641.03     42.37 o 
   5   7   5      779.50      854.94     47.04 o 
   7   7   5       32.61       30.29     17.82 o 
   9   7   5       63.97       74.27     22.21 o 
  11   7   5      261.39      310.67     36.88 o 
  13   7   5      148.56      171.81     36.89 o 
  15   7   5      169.73      117.49     54.43 o 
  17   7   5      312.17      323.10     73.43 o 
 -18   8   5      332.43      354.20     79.48 o 
 -16   8   5      428.55      577.79     64.27 o 
 -14   8   5        1.47       23.58     21.41 o 
 -12   8   5     1303.28     1503.31     84.27 o 
 -10   8   5      108.46       90.20     31.34 o 
  -8   8   5       62.24       45.04     26.25 o 
  -6   8   5      445.05      470.42     56.81 o 
  -4   8   5      583.00      647.34     59.78 o 
  -2   8   5      162.39      147.52     39.31 o 
   0   8   5     1648.32     1553.19     84.56 o 
   2   8   5       71.39       56.82     25.30 o 
   4   8   5        3.32       14.38     27.21 o 
   6   8   5      119.56      155.52     28.90 o 
   8   8   5      269.10      288.57     50.90 o 
  10   8   5      137.17      139.29     29.58 o 
  12   8   5      402.04      486.35     59.17 o 
  14   8   5       84.28      179.69     55.29 o 
 -11   9   5       43.96      159.49     40.91 o 
  -9   9   5        2.28        9.14     26.57 o 
  -7   9   5       41.73       60.62     32.03 o 
  -5   9   5        8.70        9.27     25.35 o 
  -3   9   5      103.33      119.22     36.04 o 
  -1   9   5      170.56      178.79     41.82 o 
   1   9   5      302.93      257.46     48.87 o 
   3   9   5        4.11       32.69     26.25 o 
   5   9   5       68.73      114.72     37.56 o 
   7   9   5       13.62        0.00     26.18 o 
 -30   0   6       57.68       47.51     34.56 o 
 -28   0   6       99.65       91.35     30.25 o 
 -26   0   6      131.53      147.30     51.40 o 
 -24   0   6     2674.07     2658.69     96.43 o 
 -22   0   6      788.39      777.85     84.66 o 
 -20   0   6     6259.25     6269.52    128.27 o 
 -18   0   6     4581.77     4472.04    101.40 o 
 -16   0   6      150.37      105.46     22.46 o 
 -14   0   6     4446.68     4607.49     98.08 o 
 -12   0   6     5712.45     5789.80    166.14 o 
 -10   0   6    11247.61    11851.78    150.11 o 
  -8   0   6    39191.11    43517.97    593.47 o 
  -6   0   6      465.71      112.20    126.13 o 
  -4   0   6    35625.59    37899.57   1675.55 o 
  -2   0   6     3199.01     3863.06    129.99 o 
   0   0   6    14755.50    15948.83    565.86 o 
   2   0   6     5162.55     5517.01    144.70 o 
   4   0   6     1544.39     1553.26     34.70 o 
   6   0   6     1110.07     1507.79     70.39 o 
   8   0   6      220.92      258.40     28.69 o 
  10   0   6     8569.43     7872.72    332.91 o 
  12   0   6     3196.32     2602.25    215.11 o 
  14   0   6     5380.90     4954.79    310.14 o 
  16   0   6     3594.52     3396.85    123.11 o 
  18   0   6      706.72      627.53     51.83 o 
  20   0   6      278.11      216.98     38.88 o 
  22   0   6      300.83      350.11     49.17 o 
  24   0   6      301.60      261.96     47.60 o 
  26   0   6      732.32      842.31     98.49 o 
 -31   1   6        6.31       18.84     24.60 o 
 -29   1   6      177.40      225.10     34.75 o 
 -27   1   6        2.54        9.35     16.79 o 
 -25   1   6      734.93      634.56     42.56 o 
 -23   1   6        2.59       19.87     13.68 o 
 -21   1   6      576.43      522.74     30.26 o 
 -19   1   6     2130.27     1883.12     49.20 o 
 -17   1   6      153.42      158.58     17.55 o 
 -15   1   6      578.79      630.50     18.26 o 
 -13   1   6     2401.75     2556.65     35.93 o 
 -11   1   6     3132.34     3126.20    386.24 o 
  -9   1   6      663.05      835.11     19.93 o 
  -7   1   6     2547.30     2272.81    309.90 o 
  -5   1   6     5386.27     5359.37     60.67 o 
  -3   1   6    16702.14    18696.31    386.72 o 
  -1   1   6    14941.73    16717.13    298.97 o 
   1   1   6      406.09      392.45     24.47 o 
   3   1   6     2495.94     2538.15     37.62 o 
   5   1   6     1813.19     1911.29     30.77 o 
   7   1   6     2353.08     2197.31     44.63 o 
   9   1   6      915.64      993.48     24.65 o 
  11   1   6      170.48      182.45     13.21 o 
  13   1   6     1277.15     1238.33     47.32 o 
  15   1   6     2699.37     2457.72     89.21 o 
  17   1   6     3224.30     2843.59    154.44 o 
  19   1   6      371.61      436.54     39.71 o 
  21   1   6       61.56       79.28     21.13 o 
  23   1   6       33.30       12.67     17.03 o 
  25   1   6       53.11      114.14     28.09 o 
 -30   2   6      125.02       81.36     52.27 o 
 -28   2   6       42.04       37.10     19.75 o 
 -26   2   6       14.01       14.52     15.57 o 
 -24   2   6        5.28        4.57     13.83 o 
 -22   2   6     1653.31     1524.39    108.02 o 
 -20   2   6       25.47       55.14     18.09 o 
 -18   2   6       81.39      101.76     19.50 o 
 -16   2   6       27.52       29.72      9.74 o 
 -14   2   6       16.57       13.17      6.34 o 
 -12   2   6      378.04      386.91     16.34 o 
 -10   2   6     5555.95     6063.88    110.35 o 
  -8   2   6      161.94      145.05     46.78 o 
  -6   2   6     2569.23     3044.15     84.29 o 
  -4   2   6      743.34      836.11     15.65 o 
  -2   2   6    11596.37    12460.62    156.21 o 
   0   2   6     3469.04     3935.40     72.94 o 
   2   2   6     5269.04     5600.24     80.21 o 
   4   2   6     5966.08     6880.70    193.98 o 
   6   2   6       20.19       16.91      6.22 o 
   8   2   6     2080.59     1954.35     35.56 o 
  10   2   6     3551.12     3490.48     79.34 o 
  12   2   6      184.95      231.89     19.01 o 
  14   2   6      366.94      354.94     31.26 o 
  16   2   6       95.25       75.56     26.99 o 
  18   2   6       64.91       42.06     28.37 o 
  20   2   6       34.84       13.34     14.41 o 
  22   2   6      146.21      161.21     28.81 o 
  24   2   6       22.24       39.90     20.81 o 
  26   2   6      192.68      238.02     37.77 o 
 -29   3   6      411.54      422.82     60.39 o 
 -27   3   6        1.39       22.80     25.02 o 
 -25   3   6      250.68      281.71     44.03 o 
 -23   3   6      275.49      277.53     42.99 o 
 -21   3   6       18.98       38.75     17.06 o 
 -19   3   6      329.71      383.78     31.37 o 
 -17   3   6     1059.75     1100.68     36.38 o 
 -15   3   6       81.34      100.25     12.54 o 
 -13   3   6      740.44      665.94     22.68 o 
 -11   3   6     2265.13     2572.51     44.97 o 
  -9   3   6       65.99      108.75     15.37 o 
  -7   3   6      108.14      150.88     10.37 o 
  -5   3   6     4937.28     4684.81    145.35 o 
  -3   3   6     4250.80     4189.40     42.55 o 
  -1   3   6     5602.73     7005.82     69.60 o 
   1   3   6    13272.86    14351.57    144.73 o 
   3   3   6    26968.35    29640.56    443.69 o 
   5   3   6      551.84      535.75     80.27 o 
   7   3   6      724.24      682.72     22.64 o 
   9   3   6     3465.41     3734.54     52.88 o 
  11   3   6      525.08      515.73     22.15 o 
  13   3   6      483.90      525.11     32.50 o 
  15   3   6     1444.82     1364.00     53.32 o 
  17   3   6       53.21       62.97     19.29 o 
  19   3   6      787.52      767.05     46.03 o 
  21   3   6        0.02       15.45     21.59 o 
  23   3   6       55.87       56.61     28.69 o 
  25   3   6      453.14      496.23     65.33 o 
 -28   4   6       34.51        6.53     23.49 o 
 -26   4   6       46.35       74.00     30.63 o 
 -24   4   6        0.06       24.58     21.79 o 
 -22   4   6        0.04        8.39     19.85 o 
 -20   4   6       68.49       90.28     28.10 o 
 -18   4   6     1414.02     1250.47     68.25 o 
 -16   4   6     1118.07     1111.19     46.67 o 
 -14   4   6     2279.49     2128.49     50.87 o 
 -12   4   6     1311.69     1220.83     51.96 o 
 -10   4   6      697.33      668.89     31.90 o 
  -8   4   6       76.63      119.61     11.82 o 
  -6   4   6      343.82      460.57     18.45 o 
  -4   4   6     7232.13     7880.33     82.92 o 
  -2   4   6     4473.66     4669.07     61.56 o 
   0   4   6      777.33      880.74     23.16 o 
   2   4   6       73.50       62.90      9.24 o 
   4   4   6      256.44      284.66     16.01 o 
   6   4   6     3025.36     2873.14     50.59 o 
   8   4   6     2472.44     2386.37     44.27 o 
  10   4   6      103.27       91.74     15.71 o 
  12   4   6      300.69      314.73     29.36 o 
  14   4   6      194.17      219.45     36.04 o 
  16   4   6      104.62      130.40     30.09 o 
  18   4   6       67.78       70.58     25.21 o 
  20   4   6      129.85      139.59     35.79 o 
  22   4   6        2.71       34.16     26.86 o 
  24   4   6       34.17       51.03     31.75 o 
 -25   5   6       89.64       66.55     30.84 o 
 -23   5   6       11.29        8.96     24.12 o 
 -21   5   6        1.96        9.77     27.64 o 
 -19   5   6      186.75      202.19     37.25 o 
 -17   5   6      786.35      806.34     44.11 o 
 -15   5   6       68.85       63.78     15.74 o 
 -13   5   6     1815.77     1672.00     66.59 o 
 -11   5   6      311.22      286.56     27.29 o 
  -9   5   6      799.65      694.74     34.54 o 
  -7   5   6      689.75      764.40     35.21 o 
  -5   5   6     4714.30     4367.21    120.58 o 
  -3   5   6      187.37      159.44     18.97 o 
  -1   5   6        0.30        9.31     10.03 o 
   1   5   6        0.11        5.18      8.10 o 
   3   5   6      398.19      355.73     22.29 o 
   5   5   6       89.47       97.29     15.31 o 
   7   5   6     1121.57      967.16     41.32 o 
   9   5   6      351.08      263.13     41.50 o 
  11   5   6       83.92       72.56     15.86 o 
  13   5   6       17.71       35.45     16.39 o 
  15   5   6     1580.23     1521.09     78.08 o 
  17   5   6      435.74      496.70     55.43 o 
  19   5   6      276.31      363.69     51.88 o 
  21   5   6        1.66       29.37     26.80 o 
 -24   6   6       39.31       56.22     32.22 o 
 -22   6   6       78.20       99.81     38.88 o 
 -20   6   6      450.63      478.40     56.92 o 
 -18   6   6      590.18      552.47     52.77 o 
 -16   6   6       82.98      104.75     23.58 o 
 -14   6   6     2397.50     1944.04    219.85 o 
 -12   6   6      846.71      824.96     42.50 o 
 -10   6   6       33.96       71.93     23.24 o 
  -8   6   6     1909.85     1897.91     78.48 o 
  -6   6   6      546.53      566.75     54.43 o 
  -4   6   6     1196.61     1054.76     59.86 o 
  -2   6   6     4312.64     4254.25    115.73 o 
   0   6   6     2555.43     2529.66     90.17 o 
   2   6   6       21.57       41.30     15.44 o 
   4   6   6       40.23       70.87     18.28 o 
   6   6   6      211.13      242.95     29.72 o 
   8   6   6     4691.14     4423.42    123.97 o 
  10   6   6     1817.12     1628.61     74.41 o 
  12   6   6      562.82      633.99     53.32 o 
  14   6   6        0.01       26.20     21.68 o 
  16   6   6      511.00      581.70     59.56 o 
  18   6   6       85.15       99.77     32.92 o 
  20   6   6       27.87       76.89     31.86 o 
 -21   7   6        1.72        0.00     37.15 o 
 -19   7   6       60.00       92.44     46.65 o 
 -17   7   6      297.22      290.74     46.13 o 
 -15   7   6       35.57       45.50     20.75 o 
 -13   7   6        8.86       25.84     23.23 o 
 -11   7   6       34.22       59.16     26.18 o 
  -9   7   6       16.18       26.29     20.74 o 
  -7   7   6      229.12      257.09     40.26 o 
  -5   7   6        0.32       20.46     19.43 o 
  -3   7   6      746.12      711.84     54.67 o 
  -1   7   6       59.23       67.84     25.08 o 
   1   7   6       99.31      152.49     32.07 o 
   3   7   6       21.10       60.91     18.93 o 
   5   7   6       51.40       41.37     18.36 o 
   7   7   6       72.42       95.07     23.05 o 
   9   7   6       28.92       17.79     26.15 o 
  11   7   6       43.35       76.05     30.23 o 
  13   7   6      202.29      279.47     61.34 o 
  15   7   6       18.73       50.11     38.88 o 
  17   7   6        7.52       46.65     42.33 o 
 -18   8   6       17.64       45.79     39.74 o 
 -16   8   6       11.48       42.74     28.08 o 
 -14   8   6      322.22      299.62     38.94 o 
 -12   8   6       21.80       62.55     34.56 o 
 -10   8   6        9.33        0.00     26.35 o 
  -8   8   6        0.77       18.57     23.82 o 
  -6   8   6      127.85      171.71     37.74 o 
  -4   8   6      271.50      286.84     47.03 o 
  -2   8   6      785.41      794.59     83.80 o 
   0   8   6      300.25      302.18     47.60 o 
   2   8   6        2.41       16.84     22.29 o 
   4   8   6      107.60      161.88     37.86 o 
   6   8   6      138.28      183.30     38.50 o 
   8   8   6        9.15       37.17     19.78 o 
  10   8   6      230.76      172.16     69.58 o 
  12   8   6      137.55      144.81     37.39 o 
 -11   9   6      481.63      614.26     68.34 o 
  -9   9   6       40.32       29.18     28.01 o 
  -7   9   6      478.04      524.11     64.39 o 
  -5   9   6      243.79      266.09     48.46 o 
  -3   9   6       29.18       52.22     29.68 o 
  -1   9   6       38.65       38.89     29.76 o 
   1   9   6      452.84      511.80    102.80 o 
   3   9   6       64.99       60.52     30.87 o 
   5   9   6        0.65       16.71     45.79 o 
   7   9   6        5.85       48.29     30.53 o 
 -31   1   7      219.09      255.20     46.59 o 
 -29   1   7        1.30        7.68     18.28 o 
 -27   1   7        2.81       15.09     16.66 o 
 -25   1   7      619.38      666.46     42.89 o 
 -23   1   7       49.22       56.09     18.21 o 
 -21   1   7       60.29       66.08     15.97 o 
 -19   1   7     5829.11     5713.16     83.17 o 
 -17   1   7      309.64      345.54     22.18 o 
 -15   1   7     2742.62     2869.42     38.04 o 
 -13   1   7     2962.04     3359.46     42.00 o 
 -11   1   7      729.63      590.24     17.23 o 
  -9   1   7     2809.81     3230.01     52.04 o 
  -7   1   7      681.27      335.26    323.17 o 
  -5   1   7    15858.15    18096.13    414.60 o 
  -3   1   7      230.72      258.61     11.56 o 
  -1   1   7      100.18       81.11      9.75 o 
   1   1   7    50280.45    53001.52    900.36 o 
   3   1   7      344.17      431.51     42.20 o 
   5   1   7     1781.63     1540.40     32.90 o 
   7   1   7     2323.06     2409.50     38.11 o 
   9   1   7        6.57        4.29      5.70 o 
  11   1   7     4736.72     4088.60    176.78 o 
  13   1   7     8554.11     8060.61    258.31 o 
  15   1   7      160.59      206.74     27.22 o 
  17   1   7      415.73      440.40     38.22 o 
  19   1   7       32.52       50.03     18.30 o 
  21   1   7      935.15      821.80     76.31 o 
  23   1   7      383.85      454.60     46.20 o 
  25   1   7      215.78      280.39     45.93 o 
 -30   2   7      175.19      235.38     45.36 o 
 -28   2   7      135.37      122.99     28.21 o 
 -26   2   7       50.21       54.48     19.11 o 
 -24   2   7      936.08      937.89     49.68 o 
 -22   2   7      609.85      665.21     60.88 o 
 -20   2   7        5.10        0.00     12.76 o 
 -18   2   7      105.23      125.22     22.82 o 
 -16   2   7     1868.14     1674.22     40.69 o 
 -14   2   7       14.22        8.20      6.29 o 
 -12   2   7     2786.75     2737.05     46.01 o 
 -10   2   7      144.99      114.35     11.94 o 
  -8   2   7      125.22      107.79     10.92 o 
  -6   2   7     1830.83     2000.22     46.71 o 
  -4   2   7     3894.53     3598.29     53.38 o 
  -2   2   7     2189.61     2125.61     48.42 o 
   0   2   7       85.73       63.77      7.59 o 
   2   2   7      568.03      637.38     18.87 o 
   4   2   7      867.11      722.01     23.75 o 
   6   2   7     3539.16     4193.03     55.67 o 
   8   2   7     1944.09     1505.71     32.62 o 
  10   2   7      452.04      429.15     23.35 o 
  12   2   7      908.89      951.66     53.47 o 
  14   2   7      299.60      196.08     77.18 o 
  16   2   7     4107.78     3830.01    116.06 o 
  18   2   7      172.62      137.73     38.37 o 
  20   2   7      750.77      648.78     45.57 o 
  22   2   7       19.52       19.25     19.13 o 
  24   2   7      181.24      204.58     34.17 o 
 -29   3   7      209.79      191.37     43.26 o 
 -27   3   7       69.27       70.41     30.54 o 
 -25   3   7        1.52        0.00     19.43 o 
 -23   3   7        3.94        3.14     18.30 o 
 -21   3   7      657.14      650.81     47.92 o 
 -19   3   7        1.99        0.00     12.81 o 
 -17   3   7      278.07      313.09     23.14 o 
 -15   3   7      121.87      147.03     14.33 o 
 -13   3   7        8.81       20.05     10.22 o 
 -11   3   7     7166.75     7358.25    156.99 o 
  -9   3   7      133.00      201.30     14.83 o 
  -7   3   7     3831.81     4058.49     82.23 o 
  -5   3   7     1255.46     1316.12     26.73 o 
  -3   3   7     2114.19     2251.25     32.61 o 
  -1   3   7      456.48      407.68     14.25 o 
   1   3   7     2914.56     2921.30     64.75 o 
   3   3   7     7813.11     8519.79    131.91 o 
   5   3   7       36.88       36.31      7.38 o 
   7   3   7     1309.65     1248.01     31.65 o 
   9   3   7      475.94      475.62     21.63 o 
  11   3   7       30.33       40.93     10.02 o 
  13   3   7      895.42      825.01     40.61 o 
  15   3   7      190.22      221.64     28.97 o 
  17   3   7      483.41      421.55     38.27 o 
  19   3   7       59.60       86.01     22.62 o 
  21   3   7      108.91      128.13     34.32 o 
  23   3   7      161.96      176.82     41.53 o 
 -28   4   7        0.34       14.84     25.92 o 
 -26   4   7        1.22       12.68     25.02 o 
 -24   4   7      645.63      651.60     60.06 o 
 -22   4   7      100.44       55.45     24.69 o 
 -20   4   7        0.45        3.46     19.55 o 
 -18   4   7      604.89      511.93     46.13 o 
 -16   4   7     5056.38     4899.36     79.85 o 
 -14   4   7      959.11      941.77     39.97 o 
 -12   4   7     2283.35     2249.40     78.62 o 
 -10   4   7     3043.52     2919.40     64.81 o 
  -8   4   7        6.84       15.66      7.56 o 
  -6   4   7     3077.07     3282.43     49.40 o 
  -4   4   7    14514.08    14877.45    193.40 o 
  -2   4   7     3951.24     4342.65     81.52 o 
   0   4   7     1047.20     1062.58     26.22 o 
   2   4   7      892.91     1063.14     34.11 o 
   4   4   7      577.67      614.98     22.24 o 
   6   4   7        0.49        8.82      7.19 o 
   8   4   7     5612.40     5121.77    123.25 o 
  10   4   7       20.85       25.14     11.79 o 
  12   4   7      525.85      491.50     32.84 o 
  14   4   7        1.32       22.75     19.29 o 
  16   4   7      869.82      916.68     61.69 o 
  18   4   7       29.96       40.39     24.34 o 
  20   4   7      209.48      282.11     56.59 o 
  22   4   7       13.48       49.10     30.48 o 
 -27   5   7       18.05       35.75     28.17 o 
 -25   5   7      241.99      286.99     50.39 o 
 -23   5   7       24.58       45.97     26.53 o 
 -21   5   7       54.97       83.29     29.91 o 
 -19   5   7      707.53      670.65     53.94 o 
 -17   5   7     1087.89      922.47     59.82 o 
 -15   5   7       73.45      102.41     17.79 o 
 -13   5   7      965.26      791.03    104.94 o 
 -11   5   7        8.25        2.32     11.40 o 
  -9   5   7      275.74      304.13     27.15 o 
  -7   5   7      595.91      529.51     30.60 o 
  -5   5   7     3847.33     3621.35     73.27 o 
  -3   5   7        0.19        8.18      6.73 o 
  -1   5   7     2593.41     2393.52     59.87 o 
   1   5   7       36.76       44.44     10.91 o 
   3   5   7       81.53       69.37     13.52 o 
   5   5   7     3140.14     2927.98     59.81 o 
   7   5   7     1040.53      990.19     48.46 o 
   9   5   7     2789.98     2165.65    212.90 o 
  11   5   7      945.05      933.97     38.71 o 
  13   5   7        2.82       20.86     21.35 o 
  15   5   7      366.09      362.51     48.69 o 
  17   5   7      128.93      165.14     37.74 o 
  19   5   7      134.47      133.13     35.09 o 
  21   5   7      116.46      152.68     37.74 o 
 -24   6   7       54.21       46.71     31.61 o 
 -22   6   7       40.99       51.41     28.08 o 
 -20   6   7      176.83      196.22     40.21 o 
 -18   6   7        8.60       20.85     22.90 o 
 -16   6   7      667.24      687.55     43.46 o 
 -14   6   7       25.60       14.69     15.65 o 
 -12   6   7       43.99       51.82     19.95 o 
 -10   6   7       62.80      117.26     28.40 o 
  -8   6   7      105.34      130.53     28.54 o 
  -6   6   7        3.52       63.52     22.83 o 
  -4   6   7      354.87      347.12     41.42 o 
  -2   6   7      205.90      176.89     32.31 o 
   0   6   7       20.93       25.29     13.67 o 
   2   6   7      644.79      664.31     38.06 o 
   4   6   7       74.48       80.45     19.48 o 
   6   6   7      250.86      283.74     31.35 o 
   8   6   7       61.97       82.39     20.21 o 
  10   6   7       19.10       18.67     15.15 o 
  12   6   7       19.64       25.01     17.36 o 
  14   6   7      280.32      281.48     44.29 o 
  16   6   7      217.49      288.03     45.80 o 
  18   6   7        5.47       29.97     27.55 o 
 -21   7   7      193.81      239.30     68.25 o 
 -19   7   7       22.29       47.51     38.88 o 
 -17   7   7      139.71      109.20     31.28 o 
 -15   7   7       25.47       31.62     19.17 o 
 -13   7   7        9.75       43.44     21.79 o 
 -11   7   7      108.60      114.29     30.84 o 
  -9   7   7      383.07      480.46     51.83 o 
  -7   7   7      471.36      406.84     48.56 o 
  -5   7   7       82.48      124.81     31.08 o 
  -3   7   7       71.90       86.39     27.18 o 
  -1   7   7     1168.05     1154.60     92.87 o 
   1   7   7       11.46       54.48     29.37 o 
   3   7   7        1.30        0.00     16.97 o 
   5   7   7       76.74       78.40     22.54 o 
   7   7   7      702.55      665.81     47.59 o 
   9   7   7      187.79      173.18     28.55 o 
  11   7   7      224.73      256.66     42.19 o 
  13   7   7      614.44      669.53     82.93 o 
  15   7   7      265.63      313.60     71.70 o 
 -16   8   7      217.49      242.05     44.75 o 
 -14   8   7      221.46      247.69     45.80 o 
 -12   8   7       29.62       19.38     25.96 o 
 -10   8   7      192.39      237.42     43.67 o 
  -8   8   7       20.12       29.44     26.86 o 
  -6   8   7     1463.52     1349.47     80.02 o 
  -4   8   7      735.19      650.37     60.94 o 
  -2   8   7      182.23      220.18     41.84 o 
   0   8   7       46.18       61.15     27.79 o 
   2   8   7      504.77      493.29     57.73 o 
   4   8   7       20.63       25.34     25.21 o 
   6   8   7      384.21      398.68     54.04 o 
   8   8   7       37.08       64.77     29.62 o 
  10   8   7       12.00       57.42     34.12 o 
  12   8   7      105.87      104.37     35.29 o 
 -11   9   7        0.04       29.48     28.40 o 
  -9   9   7        4.89       28.40     29.91 o 
  -7   9   7      111.50      169.41     42.29 o 
  -5   9   7       36.27       43.14     30.23 o 
  -3   9   7       10.53       33.98     28.08 o 
  -1   9   7        0.78        0.00     33.69 o 
   1   9   7        0.29       24.79     40.60 o 
   3   9   7       87.79      153.62     38.81 o 
   5   9   7       29.31        0.00     25.74 o 
 -30   0   8       96.37      130.45     48.38 o 
 -28   0   8      388.22      465.65     78.62 o 
 -26   0   8      207.82      297.18     62.20 o 
 -24   0   8        6.30        6.72     18.89 o 
 -22   0   8      345.60      291.37     37.48 o 
 -20   0   8      496.77      567.46     47.95 o 
 -18   0   8    11422.36    11454.71    477.74 o 
 -16   0   8     3264.36     3636.44     62.53 o 
 -14   0   8     7927.00     7899.65    138.29 o 
 -12   0   8     3471.93     3534.50     78.74 o 
 -10   0   8      498.22      645.64     23.21 o 
  -8   0   8    26529.10    28241.94    282.50 o 
  -6   0   8      779.13      501.00     25.63 o 
  -4   0   8     4203.48     4703.13    127.46 o 
  -2   0   8    13351.25    14876.03    913.58 o 
   0   0   8      301.65      381.11     94.17 o 
   2   0   8    11818.09    11346.66    147.30 o 
   4   0   8     6520.09     6250.88     93.69 o 
   6   0   8      727.42      538.54     29.76 o 
   8   0   8     1684.97     1719.75     44.87 o 
  10   0   8     1030.07      948.05     35.47 o 
  12   0   8     1288.92     1143.45     58.63 o 
  14   0   8      926.35      757.42    151.62 o 
  16   0   8      346.82      436.81     79.48 o 
  18   0   8       67.39       52.51     24.29 o 
  20   0   8       27.92       19.87     29.37 o 
  22   0   8       35.43       43.20     31.10 o 
  24   0   8      310.70      450.09     82.93 o 
 -31   1   8        1.15       20.11     24.96 o 
 -29   1   8       74.30       74.20     28.54 o 
 -27   1   8       20.78       39.47     18.39 o 
 -25   1   8      259.21      252.61     32.89 o 
 -23   1   8      743.91      707.38     41.53 o 
 -21   1   8        8.75       25.78     14.29 o 
 -19   1   8      532.80      505.31     27.70 o 
 -17   1   8     2150.53     2163.19     40.70 o 
 -15   1   8      299.04      284.78     14.40 o 
 -13   1   8     3203.27     3185.95     63.17 o 
 -11   1   8       33.14       52.77      7.08 o 
  -9   1   8      537.76      563.39     31.26 o 
  -7   1   8     3950.51     4182.59     61.15 o 
  -5   1   8     3711.23     3739.97     82.23 o 
  -3   1   8     1917.99     2297.34     52.85 o 
  -1   1   8     2512.53     2629.36     48.88 o 
   1   1   8    19625.37    21615.76    374.16 o 
   3   1   8      673.51      794.77     30.16 o 
   5   1   8     3405.96     3474.83     50.39 o 
   7   1   8      429.44      494.52     19.31 o 
   9   1   8     1064.10      962.04     27.18 o 
  11   1   8      590.73      560.16     22.31 o 
  13   1   8      609.93      586.19     55.48 o 
  15   1   8      426.24      451.50     35.51 o 
  17   1   8       44.19       61.06     19.28 o 
  19   1   8      303.43      359.58     38.30 o 
  21   1   8       11.71       32.92     17.90 o 
  23   1   8      102.89      138.65     29.40 o 
  25   1   8       36.09       55.04     23.62 o 
 -30   2   8       12.07       36.50     28.40 o 
 -28   2   8        0.08        0.00     16.70 o 
 -26   2   8      350.46      378.49     38.99 o 
 -24   2   8      101.77      135.55     26.69 o 
 -22   2   8      336.25      334.35     33.86 o 
 -20   2   8       12.22       29.71     14.80 o 
 -18   2   8     8346.16     7838.42    213.96 o 
 -16   2   8      185.79      208.34     16.07 o 
 -14   2   8        2.61        2.22      6.78 o 
 -12   2   8        0.09       13.43      6.78 o 
 -10   2   8       80.05       74.98     10.15 o 
  -8   2   8    10646.24    11618.33    257.30 o 
  -6   2   8    32690.08    35602.99    440.91 o 
  -4   2   8     4042.10     3752.51     76.31 o 
  -2   2   8      597.69      630.21     29.18 o 
   0   2   8     1443.75     1531.15     44.92 o 
   2   2   8     3811.48     3524.10     54.84 o 
   4   2   8     2707.62     2443.34     51.47 o 
   6   2   8     1772.93     1638.90    130.78 o 
   8   2   8     3000.62     3184.27     85.60 o 
  10   2   8       41.95       50.05      9.58 o 
  12   2   8       16.43        8.25      9.02 o 
  14   2   8     6102.83     5490.24    132.56 o 
  16   2   8        0.16        4.21     13.01 o 
  18   2   8       80.88       59.82     19.18 o 
  20   2   8      128.03      126.99     26.08 o 
  22   2   8      225.33      279.34     54.44 o 
  24   2   8        5.71       20.00     20.55 o 
 -29   3   8        0.14        9.07     26.88 o 
 -27   3   8      310.49      342.41     53.13 o 
 -25   3   8      191.68      231.05     41.68 o 
 -23   3   8      747.46      838.10     60.44 o 
 -21   3   8     1164.30     1156.13     54.72 o 
 -19   3   8     1620.11     1441.58     53.05 o 
 -17   3   8      114.55      117.31     16.50 o 
 -15   3   8     2008.42     2038.26     41.49 o 
 -13   3   8      861.41      855.86     30.01 o 
 -11   3   8     1328.52      980.88    266.62 o 
  -9   3   8       46.83       64.38     12.82 o 
  -7   3   8       13.12       14.31      7.75 o 
  -5   3   8      468.53      617.16     17.10 o 
  -3   3   8     5477.39     5346.98     59.97 o 
  -1   3   8    11819.27    12774.32    189.74 o 
   1   3   8     1304.82     1285.50     28.68 o 
   3   3   8      493.30      659.74     22.21 o 
   5   3   8     1841.08     1741.53     40.11 o 
   7   3   8      592.35      573.01     27.56 o 
   9   3   8    11745.28    11461.90    156.32 o 
  11   3   8      200.98      202.26     17.69 o 
  13   3   8      475.20      493.68     35.92 o 
  15   3   8     3064.98     2811.54     91.32 o 
  17   3   8      521.92      465.38     39.39 o 
  19   3   8       20.33       62.92     21.23 o 
  21   3   8      569.02      544.50     61.66 o 
  23   3   8       17.55       64.36     31.69 o 
 -28   4   8        3.63       20.41     28.28 o 
 -26   4   8      148.31      202.07     48.81 o 
 -24   4   8      438.56      405.94     53.45 o 
 -22   4   8      403.49      348.20     46.73 o 
 -20   4   8      298.82      312.26     43.32 o 
 -18   4   8       28.19       34.00     15.33 o 
 -16   4   8        7.03        0.00     10.82 o 
 -14   4   8      508.14      520.40     31.35 o 
 -12   4   8     1425.82     1367.48     61.34 o 
 -10   4   8      830.05      902.21     37.92 o 
  -8   4   8      764.68      719.64     25.81 o 
  -6   4   8       85.45       89.71     12.01 o 
  -4   4   8      324.51      337.58     16.87 o 
  -2   4   8      966.36     1069.12     27.82 o 
   0   4   8     1762.22     1616.51     46.06 o 
   2   4   8       15.91        8.46      6.40 o 
   4   4   8       94.80      104.62     12.55 o 
   6   4   8      618.61      597.39     23.95 o 
   8   4   8       27.40       29.34      9.48 o 
  10   4   8      382.01      368.41     26.41 o 
  12   4   8      506.10      466.70     39.05 o 
  14   4   8      230.42      245.49     39.23 o 
  16   4   8      119.46      143.11     37.58 o 
  18   4   8       25.68       39.67     26.32 o 
  20   4   8      154.90      193.84     50.11 o 
  22   4   8        5.14       44.17     27.41 o 
 -27   5   8       31.79       17.90     30.24 o 
 -25   5   8        9.73        0.00     32.83 o 
 -23   5   8      115.62      132.03     36.59 o 
 -21   5   8       53.13       48.80     26.25 o 
 -19   5   8      114.94      110.96     30.84 o 
 -17   5   8      533.17      515.77     38.94 o 
 -15   5   8     1307.43     1169.63     48.50 o 
 -13   5   8      475.16      473.75     32.76 o 
 -11   5   8     1038.42     1011.91     43.48 o 
  -9   5   8     1190.54      938.09     40.97 o 
  -7   5   8      174.95      178.43     22.04 o 
  -5   5   8        2.56        0.49     10.21 o 
  -3   5   8     2503.44     2343.56     48.48 o 
  -1   5   8      100.39      131.84     19.66 o 
   1   5   8     1353.13     1251.41     37.47 o 
   3   5   8        1.17        7.89      9.54 o 
   5   5   8        5.49       10.60     10.11 o 
   7   5   8        6.89       23.70     12.24 o 
   9   5   8        4.69       10.40     11.01 o 
  11   5   8      217.91      267.05     30.17 o 
  13   5   8       28.33       45.04     22.76 o 
  15   5   8        9.64       23.14     23.12 o 
  17   5   8      218.79      344.12     67.38 o 
  19   5   8       41.95       38.88     27.49 o 
  21   5   8        4.05       10.37     26.55 o 
 -24   6   8       56.92       51.97     30.38 o 
 -22   6   8        4.66        0.00     23.21 o 
 -20   6   8      257.03      273.24     57.88 o 
 -18   6   8      532.09      476.54     42.55 o 
 -16   6   8      377.55      333.93     31.91 o 
 -14   6   8      180.41      172.33     26.96 o 
 -12   6   8     2215.84     2098.12     94.55 o 
 -10   6   8       44.00       50.20     21.89 o 
  -8   6   8     3502.45     3172.57    109.28 o 
  -6   6   8     1787.98     1691.01     76.35 o 
  -4   6   8      826.13      869.34     56.16 o 
  -2   6   8     1901.57     1623.45     74.22 o 
   0   6   8     3188.66     3045.44    100.49 o 
   2   6   8      291.07      266.23     29.71 o 
   4   6   8     1173.13     1060.08     48.33 o 
   6   6   8      494.62      467.83     37.35 o 
   8   6   8       86.53      145.45     25.87 o 
  10   6   8      475.67      256.08    127.99 o 
  12   6   8      940.77     1030.57     61.71 o 
  14   6   8       31.90       27.26     22.83 o 
  16   6   8        3.38       15.35     25.93 o 
  18   6   8      154.04      227.68     45.19 o 
 -21   7   8        8.35        0.00     33.69 o 
 -19   7   8       12.97        9.50     34.56 o 
 -17   7   8      118.96       55.60     32.40 o 
 -15   7   8       23.75       39.17     22.83 o 
 -13   7   8        8.09       17.24     20.46 o 
 -11   7   8      206.61      270.58     41.94 o 
  -9   7   8      403.98      419.41     50.39 o 
  -7   7   8      298.57      242.31     40.30 o 
  -5   7   8      119.08      160.66     34.56 o 
  -3   7   8       10.12       51.24     23.12 o 
  -1   7   8      251.35      304.76     44.03 o 
   1   7   8      227.44      263.01     41.81 o 
   3   7   8      983.22      957.92     64.06 o 
   5   7   8      720.98      709.22     56.48 o 
   7   7   8       55.16       80.95     23.68 o 
   9   7   8        7.41       28.16     18.39 o 
  11   7   8       52.06       75.81     26.18 o 
  13   7   8       35.50      105.40     43.20 o 
  15   7   8      227.45      257.44     69.11 o 
 -16   8   8       25.85       47.64     28.69 o 
 -14   8   8      113.15      165.69     38.74 o 
 -12   8   8       39.31       35.33     26.53 o 
 -10   8   8       12.86       85.72     31.34 o 
  -8   8   8      433.20      459.91     57.38 o 
  -6   8   8      341.56      365.67     52.52 o 
  -4   8   8       49.84       67.35     28.40 o 
  -2   8   8       55.95       49.60     26.77 o 
   0   8   8      668.15      633.22    101.08 o 
   2   8   8      146.56      177.07     57.45 o 
   4   8   8        1.46        8.97     22.14 o 
   6   8   8      144.79      183.14     40.10 o 
   8   8   8      256.63      273.07     47.65 o 
  10   8   8        9.39       57.02     41.47 o 
  -9   9   8      136.67      134.69     44.49 o 
  -7   9   8        5.92        8.51     27.18 o 
  -5   9   8      103.44       76.97     33.25 o 
  -3   9   8      273.21      283.10     51.40 o 
  -1   9   8      144.74      224.90     47.32 o 
   1   9   8        1.00       16.93     27.47 o 
   3   9   8      116.78      139.65     39.31 o 
 -31   1   9       37.00       55.97     28.54 o 
 -29   1   9       72.14      144.64     56.15 o 
 -27   1   9       29.91       79.73     27.06 o 
 -25   1   9      633.96      689.99     43.55 o 
 -23   1   9      161.04      221.57     29.21 o 
 -21   1   9      561.57      528.92     35.04 o 
 -19   1   9     3368.69     3314.71    121.95 o 
 -17   1   9     5194.76     5184.61     55.50 o 
 -15   1   9       41.11       45.56      7.89 o 
 -13   1   9     3007.37     2847.88     53.83 o 
 -11   1   9      197.90      214.12     12.40 o 
  -9   1   9     4535.07     5496.67     74.44 o 
  -7   1   9      288.35      429.02     18.84 o 
  -5   1   9    36732.32    38435.08    617.79 o 
  -3   1   9     7075.88     7896.68    143.95 o 
  -1   1   9     1849.57     1680.54     35.19 o 
   1   1   9        0.05       13.12      6.85 o 
   3   1   9     2880.83     2547.02     55.44 o 
   5   1   9      753.77      760.43     32.03 o 
   7   1   9    11173.62    10969.53    168.56 o 
   9   1   9      171.71      197.91     16.01 o 
  11   1   9      432.47      468.28     25.84 o 
  13   1   9      121.46      109.48     21.50 o 
  15   1   9     1224.05     1020.37     87.38 o 
  17   1   9      200.02      208.19     30.17 o 
  19   1   9      275.50      305.41     37.19 o 
  21   1   9       62.74       67.94     22.00 o 
  23   1   9        4.33       41.08     21.77 o 
 -30   2   9      129.55      198.70     59.61 o 
 -28   2   9       74.75      126.82     26.78 o 
 -26   2   9      153.28      217.54     31.37 o 
 -24   2   9        0.01       11.69     15.53 o 
 -22   2   9      109.96      134.47     23.90 o 
 -20   2   9      618.55      564.39     35.86 o 
 -18   2   9        0.01        0.00     10.75 o 
 -16   2   9     1414.76     1363.23     39.02 o 
 -14   2   9      147.89      132.76     13.14 o 
 -12   2   9       47.79       75.55     11.42 o 
 -10   2   9     2299.16     2072.88     47.93 o 
  -8   2   9       25.07       71.32     10.57 o 
  -6   2   9     2665.35     2801.28     41.94 o 
  -4   2   9      951.15      904.94     28.38 o 
  -2   2   9     5650.31     4942.66    433.26 o 
   0   2   9      733.68      511.90    121.32 o 
   2   2   9      997.23      871.68     27.40 o 
   4   2   9     1218.61     1171.00     36.29 o 
   6   2   9        0.47        8.48      8.62 o 
   8   2   9     3625.72     3573.03    101.63 o 
  10   2   9     2827.75     2620.82     91.90 o 
  12   2   9     1103.62      706.32    189.66 o 
  14   2   9     2159.57     1687.83     95.56 o 
  16   2   9     1789.95     1617.85     95.76 o 
  18   2   9       11.01       12.27     16.12 o 
  20   2   9        2.18       12.29     19.70 o 
  22   2   9      384.98      438.90     46.03 o 
  24   2   9      186.09      134.72     29.87 o 
 -29   3   9       35.28       13.75     30.67 o 
 -27   3   9       38.41       53.52     27.58 o 
 -25   3   9        1.91       14.25     21.53 o 
 -23   3   9      642.81      688.09     67.38 o 
 -21   3   9      322.69      332.24     33.92 o 
 -19   3   9      284.76      308.87     30.54 o 
 -17   3   9      175.80      177.55     16.75 o 
 -15   3   9      807.33      774.36     29.78 o 
 -13   3   9       44.82       43.41     10.61 o 
 -11   3   9      211.62      236.86     18.25 o 
  -9   3   9     2390.60     2614.45     41.78 o 
  -7   3   9        0.51       21.15     14.09 o 
  -5   3   9     6779.91     6740.62    118.40 o 
  -3   3   9        1.13        6.23      5.20 o 
  -1   3   9     3506.93     3577.20     87.49 o 
   1   3   9      173.69      185.71     14.17 o 
   3   3   9      115.83      111.44     12.44 o 
   5   3   9       95.37       89.77     17.82 o 
   7   3   9      674.78      507.43    104.78 o 
   9   3   9      892.77      846.94     29.58 o 
  11   3   9      151.38      155.62     19.61 o 
  13   3   9      153.90      137.16     24.78 o 
  15   3   9      413.93      381.43     36.97 o 
  17   3   9      134.82      192.83     29.42 o 
  19   3   9      124.39      161.60     29.54 o 
  21   3   9       11.46       11.66     23.82 o 
  23   3   9        2.76        0.00     25.66 o 
 -28   4   9       63.86       63.09     32.64 o 
 -26   4   9       73.41      112.63     36.03 o 
 -24   4   9        1.09       12.28     23.12 o 
 -22   4   9       70.64       95.49     29.76 o 
 -20   4   9     2199.71     1832.68     83.07 o 
 -18   4   9      332.85      310.02     49.86 o 
 -16   4   9       49.13       36.08     13.27 o 
 -14   4   9     1142.68     1063.01     43.28 o 
 -12   4   9       67.91       87.68     17.59 o 
 -10   4   9     4478.21     4258.80    142.33 o 
  -8   4   9     2518.71     2474.93     77.01 o 
  -6   4   9       31.25       38.81      9.84 o 
  -4   4   9     2792.59     2623.21     54.86 o 
  -2   4   9     8871.23     9153.79    113.46 o 
   0   4   9       44.71       47.18      9.69 o 
   2   4   9     2589.55     2335.22     60.81 o 
   4   4   9      386.17      380.32     20.41 o 
   6   4   9      614.37      501.99     22.98 o 
   8   4   9     1234.47      953.83    164.55 o 
  10   4   9      379.66      369.96     26.96 o 
  12   4   9      661.36      683.83     39.77 o 
  14   4   9      250.34      321.37     43.93 o 
  16   4   9       41.34       70.25     28.21 o 
  18   4   9       21.30       44.70     26.18 o 
  20   4   9      142.59      111.70     36.59 o 
  22   4   9      147.88      126.57     38.18 o 
 -27   5   9       24.04        3.46     31.10 o 
 -25   5   9       39.58       38.07     26.53 o 
 -23   5   9      599.00      602.07     62.61 o 
 -21   5   9      311.32      252.21     42.75 o 
 -19   5   9      840.48      750.69     57.06 o 
 -17   5   9      314.52      363.03     35.54 o 
 -15   5   9      108.88       72.75     30.09 o 
 -13   5   9      423.44      456.85     32.97 o 
 -11   5   9     1315.53     1184.23     47.82 o 
  -9   5   9        9.35       27.14     14.34 o 
  -7   5   9     1300.77     1312.61     47.76 o 
  -5   5   9      114.85       94.64     18.33 o 
  -3   5   9     1024.29      931.05     32.70 o 
  -1   5   9       99.18      110.48     26.86 o 
   1   5   9     4757.73     4233.46     69.10 o 
   3   5   9     1238.79     1216.33     39.83 o 
   5   5   9       75.54       54.68     13.95 o 
   7   5   9       11.48       18.63     11.18 o 
   9   5   9       85.64      106.64     39.29 o 
  11   5   9      893.54      955.30     82.31 o 
  13   5   9     1407.53     1262.68     70.55 o 
  15   5   9        6.36       42.52     23.04 o 
  17   5   9       55.99       45.82     34.56 o 
  19   5   9       30.70       47.14     29.51 o 
 -24   6   9       72.89       94.94     35.18 o 
 -22   6   9        6.65        0.00     24.73 o 
 -20   6   9      220.00      234.21     42.99 o 
 -18   6   9       47.88       56.55     21.44 o 
 -16   6   9        0.60       19.17     14.65 o 
 -14   6   9        0.07        0.00     13.33 o 
 -12   6   9      222.46      319.73     32.70 o 
 -10   6   9      290.13      259.79     39.04 o 
  -8   6   9        3.16       15.80     18.91 o 
  -6   6   9        5.29        0.00     18.57 o 
  -4   6   9      188.11      163.27     32.68 o 
  -2   6   9      360.33      313.42     41.54 o 
   0   6   9       12.93       29.74     19.52 o 
   2   6   9     2834.29     2504.64     94.02 o 
   4   6   9       52.94       39.10     16.27 o 
   6   6   9      938.95      788.05     44.67 o 
   8   6   9      102.05      122.16     24.51 o 
  10   6   9      169.91      110.77     58.69 o 
  12   6   9       28.38       62.64     20.95 o 
  14   6   9       64.31       48.29     26.53 o 
  16   6   9        0.20       18.14     25.83 o 
  18   6   9        3.23       16.34     26.57 o 
 -21   7   9       20.63       32.83     43.20 o 
 -19   7   9      247.43      256.58     67.38 o 
 -17   7   9      104.56      141.89     36.03 o 
 -15   7   9       25.57       34.74     23.85 o 
 -13   7   9       99.47      104.09     30.81 o 
 -11   7   9     1008.85      997.07     66.26 o 
  -9   7   9      317.83      333.49     45.99 o 
  -7   7   9       76.27       98.39     29.62 o 
  -5   7   9      627.32      638.84     53.76 o 
  -3   7   9      408.40      388.99     53.99 o 
  -1   7   9      359.70      381.20     49.44 o 
   1   7   9      955.39      895.61     62.56 o 
   3   7   9      322.24      326.19     47.34 o 
   5   7   9        5.31       22.28     22.24 o 
   7   7   9       65.88       76.46     28.10 o 
   9   7   9       82.94      123.52     26.66 o 
  11   7   9       63.57       11.30     19.79 o 
  13   7   9      676.62      742.09     88.98 o 
  15   7   9      460.04      565.86     93.30 o 
 -16   8   9      101.07       88.31     32.72 o 
 -14   8   9       34.35       29.30     27.79 o 
 -12   8   9       48.53       83.20     32.31 o 
 -10   8   9      369.27      432.35     56.19 o 
  -8   8   9      419.41      456.68     57.27 o 
  -6   8   9        0.18        2.15     28.08 o 
  -4   8   9      428.70      449.66     56.81 o 
  -2   8   9      134.07      155.20     36.59 o 
   0   8   9      136.74      118.30     41.90 o 
   2   8   9      270.38      257.39     44.87 o 
   4   8   9      295.72      360.21     51.01 o 
   6   8   9       71.95       96.02     33.45 o 
   8   8   9      869.59      954.06     72.01 o 
  10   8   9      402.27      440.59     82.93 o 
  -9   9   9       44.57       65.24     33.87 o 
  -7   9   9       59.49       20.37     27.77 o 
  -5   9   9      147.18      170.62     68.68 o 
  -3   9   9      225.36      230.33     47.69 o 
  -1   9   9       44.52       55.56     32.03 o 
   1   9   9      171.44      159.37     41.49 o 
   3   9   9       39.98       59.92     31.54 o 
 -30   0  10        6.12       22.46     33.69 o 
 -28   0  10      798.71      769.74     85.53 o 
 -26   0  10       10.73       51.83     32.83 o 
 -24   0  10     1677.13     1560.21    109.72 o 
 -22   0  10     1056.41     1094.57     87.25 o 
 -20   0  10        9.72       20.16     16.18 o 
 -18   0  10      354.39      400.74     34.86 o 
 -16   0  10      640.09      651.92     36.53 o 
 -14   0  10       75.00       75.68     13.36 o 
 -12   0  10    13232.71    13720.08    114.85 o 
 -10   0  10     6339.77     7439.95    162.41 o 
  -8   0  10     1985.08     2054.40     58.02 o 
  -6   0  10     6001.93     6000.01    119.69 o 
  -4   0  10    62255.94    67466.40   1980.73 o 
  -2   0  10     1122.10     1363.26     63.50 o 
   0   0  10    18186.21    19781.97    311.44 o 
   2   0  10      840.03      815.52     38.15 o 
   4   0  10       92.17       83.59     16.11 o 
   6   0  10     1956.20     1876.83     59.28 o 
   8   0  10     8202.93     7685.19    374.50 o 
  10   0  10    11506.47    11526.68    151.70 o 
  12   0  10     3758.58     4059.49    156.37 o 
  14   0  10     1276.84     1105.80     88.98 o 
  16   0  10     1467.27     1386.57    101.94 o 
  18   0  10      349.78      319.65     63.93 o 
  20   0  10      783.40      777.52     86.39 o 
  22   0  10      243.80      286.82     66.52 o 
  24   0  10      194.65      194.38     62.20 o 
 -31   1  10        5.26        9.40     22.50 o 
 -29   1  10       50.17       86.91     51.83 o 
 -27   1  10       15.21        1.96     18.82 o 
 -25   1  10       55.29       64.70     19.55 o 
 -23   1  10       18.91       30.04     15.98 o 
 -21   1  10      256.70      283.23     30.02 o 
 -19   1  10     1069.35     1063.50     45.25 o 
 -17   1  10      349.40      338.34     19.38 o 
 -15   1  10      477.72      531.56     18.28 o 
 -13   1  10      381.23      391.90     16.31 o 
 -11   1  10     2600.06     2628.99     36.21 o 
  -9   1  10     6026.48     6048.10    130.03 o 
  -7   1  10      214.04      158.92     12.89 o 
  -5   1  10     3755.67     4029.65     61.56 o 
  -3   1  10     2862.77     3349.09     71.64 o 
  -1   1  10     3093.15     2844.28     62.85 o 
   1   1  10    17912.38    19896.24    274.18 o 
   3   1  10      254.92      297.52     16.10 o 
   5   1  10     1182.46     1039.95     71.94 o 
   7   1  10     1988.25     2017.36     40.64 o 
   9   1  10       20.92       38.26     10.30 o 
  11   1  10     3076.05     2942.70     86.79 o 
  13   1  10      623.74      632.95     39.40 o 
  15   1  10     2026.20     1909.38     68.44 o 
  17   1  10        0.04       25.14     16.36 o 
  19   1  10        1.77       12.00     15.97 o 
  21   1  10      106.55      109.94     25.86 o 
  23   1  10        0.91        5.70     22.90 o 
 -30   2  10       98.62      109.72     45.79 o 
 -28   2  10        4.63       26.40     17.70 o 
 -26   2  10       83.36      111.81     24.09 o 
 -24   2  10      510.11      536.71     41.25 o 
 -22   2  10      670.24      581.70     37.98 o 
 -20   2  10      184.82      216.00     27.18 o 
 -18   2  10        0.33        0.00      9.29 o 
 -16   2  10      885.63      779.29     26.98 o 
 -14   2  10     1148.11     1038.21     44.82 o 
 -12   2  10     3392.49     3226.30     55.20 o 
 -10   2  10       11.47       11.03      6.15 o 
  -8   2  10     4647.71     4755.73    112.47 o 
  -6   2  10     3905.95     4040.35     69.99 o 
  -4   2  10     1933.38     2090.88     37.67 o 
  -2   2  10      774.76      753.18     21.69 o 
   0   2  10     3820.99     3657.09    122.57 o 
   2   2  10     2550.11     2486.48     46.80 o 
   4   2  10       17.33       21.08      6.95 o 
   6   2  10        1.86        5.12      5.89 o 
   8   2  10      523.78      388.07     49.20 o 
  10   2  10      106.42      126.41     14.79 o 
  12   2  10        0.28       24.44     18.59 o 
  14   2  10      147.81      150.95     26.23 o 
  16   2  10      228.91      224.86     31.39 o 
  18   2  10       35.22       75.63     22.42 o 
  20   2  10       37.54       39.22     19.27 o 
  22   2  10       38.85       47.55     23.58 o 
 -29   3  10       87.85       79.51     55.29 o 
 -27   3  10       10.39       38.94     25.08 o 
 -25   3  10       18.28       24.42     20.13 o 
 -23   3  10      102.04      119.74     30.63 o 
 -21   3  10      711.13      738.63     47.03 o 
 -19   3  10     1997.64     1885.45     67.49 o 
 -17   3  10      264.59      275.33     20.23 o 
 -15   3  10      388.67      380.13     26.81 o 
 -13   3  10      260.65      271.22     19.56 o 
 -11   3  10      131.47      144.99     15.65 o 
  -9   3  10      586.14      569.45     21.24 o 
  -7   3  10      557.76      512.74     25.88 o 
  -5   3  10      664.14      657.06     30.04 o 
  -3   3  10      376.49      362.70     15.83 o 
  -1   3  10     2805.30     2643.50     60.12 o 
   1   3  10     2077.45     1951.36     37.97 o 
   3   3  10      958.27      890.80     27.50 o 
   5   3  10     8735.92     8689.19    128.19 o 
   7   3  10       51.76       53.00     10.62 o 
   9   3  10      743.08      732.38     28.08 o 
  11   3  10     8172.62     7702.02    227.60 o 
  13   3  10     1419.13     1177.04     52.97 o 
  15   3  10     1271.18     1326.92     58.27 o 
  17   3  10      248.90      312.98     37.07 o 
  19   3  10        6.01       19.50     22.53 o 
  21   3  10      299.74      264.90     49.44 o 
 -28   4  10       11.01       27.36     27.31 o 
 -26   4  10        0.32       17.73     25.57 o 
 -24   4  10       22.67       43.66     27.47 o 
 -22   4  10      322.66      290.94     45.36 o 
 -20   4  10      755.37      761.92     56.19 o 
 -18   4  10     1974.90     1900.60     63.70 o 
 -16   4  10      653.51      517.78     33.32 o 
 -14   4  10       34.53       33.39     22.06 o 
 -12   4  10      238.66      270.75     34.94 o 
 -10   4  10      550.87      485.95     24.11 o 
  -8   4  10      673.90      750.89     29.23 o 
  -6   4  10     1270.23     1325.38     61.22 o 
  -4   4  10     1971.31     1975.40     43.85 o 
  -2   4  10       34.62       33.18      8.84 o 
   0   4  10      110.35      122.33     13.44 o 
   2   4  10      210.22      216.65     16.96 o 
   4   4  10     2429.78     2261.46     45.53 o 
   6   4  10      547.97      506.01     23.81 o 
   8   4  10     1248.47     1161.87     78.81 o 
  10   4  10      217.57      235.27     23.79 o 
  12   4  10       81.76      129.91     30.81 o 
  14   4  10       21.40       55.48     23.73 o 
  16   4  10        0.60        0.00     25.49 o 
  18   4  10      152.71      185.04     39.42 o 
  20   4  10      230.78      220.83     79.48 o 
 -25   5  10       12.46       24.19     38.44 o 
 -23   5  10       82.99       96.53     32.92 o 
 -21   5  10      312.17      370.88     49.65 o 
 -19   5  10       95.06      102.34     29.63 o 
 -17   5  10      790.19      776.40     42.84 o 
 -15   5  10      370.64      328.39    111.15 o 
 -13   5  10      123.66      129.09     22.61 o 
 -11   5  10      465.65      457.04     33.91 o 
  -9   5  10      801.48      868.24     41.22 o 
  -7   5  10     3279.37     3177.97     75.23 o 
  -5   5  10        0.18        0.00     13.34 o 
  -3   5  10     1676.19     1452.60     41.28 o 
  -1   5  10     6648.28     5967.81    172.35 o 
   1   5  10     2323.13     2152.52     51.51 o 
   3   5  10     1210.70     1191.69     40.44 o 
   5   5  10      177.77      144.28     19.20 o 
   7   5  10      523.79      450.97     30.83 o 
   9   5  10      130.68      130.50     20.77 o 
  11   5  10      360.83      400.56     37.05 o 
  13   5  10      644.03      561.26     56.04 o 
  15   5  10       35.35       69.38     33.69 o 
  17   5  10       71.84       70.35     30.23 o 
  19   5  10       65.33       78.31     34.41 o 
 -24   6  10      136.92      124.30     37.64 o 
 -22   6  10      479.02      445.63     58.05 o 
 -20   6  10       61.90       69.24     29.58 o 
 -18   6  10      358.41      383.72     57.86 o 
 -16   6  10      433.33      489.25     40.65 o 
 -14   6  10       40.10       60.68     19.37 o 
 -12   6  10      421.39      413.83     36.57 o 
 -10   6  10      444.68      510.45     50.37 o 
  -8   6  10      221.63      213.25     37.48 o 
  -6   6  10     5219.47     4534.96    126.12 o 
  -4   6  10     3752.67     3190.06    105.97 o 
  -2   6  10        4.92       33.30     19.91 o 
   0   6  10      285.18      291.13     41.84 o 
   2   6  10      117.29      120.58     30.01 o 
   4   6  10      560.60      550.50     50.17 o 
   6   6  10     1466.75     1407.61     57.96 o 
   8   6  10      227.40      315.26     34.89 o 
  10   6  10        2.35        4.60     18.27 o 
  12   6  10      106.92      118.51     30.87 o 
  14   6  10      395.42      418.66     53.14 o 
  16   6  10       15.81       26.27     28.08 o 
 -21   7  10        1.69        0.00     36.28 o 
 -19   7  10       45.62       69.11     44.92 o 
 -17   7  10       79.74       75.16     43.20 o 
 -15   7  10      159.31      259.96     43.67 o 
 -13   7  10       77.45      146.86     33.45 o 
 -11   7  10      183.61      254.17     42.37 o 
  -9   7  10      158.31      173.34     36.11 o 
  -7   7  10      108.72      108.52     30.81 o 
  -5   7  10        0.08        0.00     19.06 o 
  -3   7  10       14.11       63.37     25.08 o 
  -1   7  10       41.29       62.62     26.08 o 
   1   7  10      240.37      256.64     43.67 o 
   3   7  10      610.94      545.06     57.41 o 
   5   7  10        2.95       16.24     22.76 o 
   7   7  10       73.91       96.44     30.74 o 
   9   7  10       32.89       32.48     31.10 o 
  11   7  10       31.77       18.26     28.08 o 
  13   7  10        9.35       76.89     42.33 o 
 -16   8  10      130.47      208.20     62.20 o 
 -14   8  10      166.85      149.27     38.76 o 
 -12   8  10       47.97       56.91     27.67 o 
 -10   8  10      186.23      186.36     40.71 o 
  -8   8  10      118.30      156.70     37.25 o 
  -6   8  10       19.60       44.75     27.18 o 
  -4   8  10      562.53      605.37     64.74 o 
  -2   8  10      213.60      222.21     42.75 o 
   0   8  10        3.38        7.84     23.45 o 
   2   8  10      143.34      112.46     35.03 o 
   4   8  10       14.17       26.34     25.08 o 
   6   8  10      397.82      431.37     56.21 o 
   8   8  10      306.44      381.80     55.89 o 
  -7   9  10      317.82      321.74     55.26 o 
  -5   9  10      167.59      193.34     45.77 o 
  -3   9  10      533.19      481.75     65.67 o 
  -1   9  10      454.14      494.76     65.06 o 
   1   9  10       14.97       36.23     29.47 o 
 -31   1  11        0.38       15.98     23.21 o 
 -29   1  11       35.51       84.66     29.32 o 
 -27   1  11      281.27      278.20     44.26 o 
 -25   1  11        0.98       18.10     19.51 o 
 -23   1  11     1328.42     1270.75     53.89 o 
 -21   1  11      545.18      540.39     35.13 o 
 -19   1  11      687.34      728.51     38.16 o 
 -17   1  11      197.17      212.93     17.03 o 
 -15   1  11     1443.54     1428.46     34.28 o 
 -13   1  11        1.74       23.07     12.93 o 
 -11   1  11     1209.00     1230.48     30.34 o 
  -9   1  11        3.24        2.81      6.86 o 
  -7   1  11       43.96       76.71     10.64 o 
  -5   1  11     3431.21     3730.44     58.45 o 
  -3   1  11     2788.15     2554.05     47.51 o 
  -1   1  11      701.01      642.05     45.69 o 
   1   1  11     2500.92     2435.70     47.81 o 
   3   1  11      223.85      235.36     18.52 o 
   5   1  11     1043.83      997.23     32.77 o 
   7   1  11       32.98       22.92      8.31 o 
   9   1  11     5895.87     5495.65     96.45 o 
  11   1  11      924.62      841.61     43.52 o 
  13   1  11     1873.19     1761.73     63.63 o 
  15   1  11     1044.22     1009.34     51.66 o 
  17   1  11      300.76      321.79     37.13 o 
  19   1  11        4.27        0.43     16.32 o 
  21   1  11      766.22      864.21     66.28 o 
  23   1  11       23.21       19.87     25.05 o 
 -30   2  11       70.61       35.42     38.01 o 
 -28   2  11       24.40       57.74     25.31 o 
 -26   2  11      214.13      206.81     30.13 o 
 -24   2  11       10.91        5.37     13.30 o 
 -22   2  11      113.28      179.94     26.20 o 
 -20   2  11     3122.10     3036.04     85.38 o 
 -18   2  11       76.50      102.93     16.15 o 
 -16   2  11      202.05      274.76     19.13 o 
 -14   2  11       54.48       79.79     13.06 o 
 -12   2  11      231.09      130.98     49.10 o 
 -10   2  11      379.14      377.82     20.91 o 
  -8   2  11       57.96       36.76      8.82 o 
  -6   2  11     3732.50     3610.38    132.55 o 
  -4   2  11       81.36       80.59     11.04 o 
  -2   2  11      413.18      412.54     20.91 o 
   0   2  11     4208.19     4456.77     91.56 o 
   2   2  11     5150.45     5366.81     75.96 o 
   4   2  11      351.27      287.83     18.72 o 
   6   2  11     1779.44     1622.35     42.83 o 
   8   2  11        0.36       10.42      8.61 o 
  10   2  11     2850.70     2713.27     52.40 o 
  12   2  11     4856.38     4210.86    133.01 o 
  14   2  11       67.41       80.92     21.36 o 
  16   2  11      436.22      497.96     43.43 o 
  18   2  11      125.32      192.57     31.69 o 
  20   2  11      388.80      400.66     44.37 o 
  22   2  11      211.12      220.60     36.53 o 
 -29   3  11        2.21       25.45     41.47 o 
 -27   3  11      111.82      133.77     36.03 o 
 -25   3  11       48.70       42.62     24.46 o 
 -23   3  11        2.25       26.26     21.35 o 
 -21   3  11       47.96       66.78     19.49 o 
 -19   3  11     1178.66      989.57     38.90 o 
 -17   3  11      306.63      307.27     21.60 o 
 -15   3  11       73.93       76.02     13.77 o 
 -13   3  11      312.97      239.51     60.17 o 
 -11   3  11        0.41        4.38      6.95 o 
  -9   3  11     1680.72     1713.13     37.03 o 
  -7   3  11       29.75       46.04     11.37 o 
  -5   3  11       22.99       13.20      7.28 o 
  -3   3  11     2194.72     2131.60     34.46 o 
  -1   3  11      130.98      114.03     12.51 o 
   1   3  11      390.21      378.31     20.59 o 
   3   3  11      404.06      392.37     20.39 o 
   5   3  11      156.28      141.19     15.06 o 
   7   3  11       16.18        4.49      8.73 o 
   9   3  11     1209.22     1168.06     36.30 o 
  11   3  11        6.20       15.20     13.60 o 
  13   3  11      557.33      551.70     40.93 o 
  15   3  11       45.43       58.50     20.71 o 
  17   3  11       31.15       68.18     22.51 o 
  19   3  11       59.05       91.35     32.47 o 
  21   3  11       37.13       44.53     28.85 o 
 -28   4  11      132.32      140.25     38.25 o 
 -26   4  11      434.05      426.96     86.39 o 
 -24   4  11      160.69      148.41     35.65 o 
 -22   4  11       29.01       35.05     22.50 o 
 -20   4  11     2094.38     1887.83     85.52 o 
 -18   4  11        4.68       19.76     14.69 o 
 -16   4  11      510.30      606.67     36.42 o 
 -14   4  11      505.13      408.57     30.37 o 
 -12   4  11       89.18       84.49     18.12 o 
 -10   4  11      192.07      183.04     18.59 o 
  -8   4  11     5057.53     5002.50    116.48 o 
  -6   4  11     5146.35     4965.05    171.00 o 
  -4   4  11      412.93      420.57     20.92 o 
  -2   4  11      430.95      360.60     21.91 o 
   0   4  11      134.29      147.85     15.04 o 
   2   4  11        8.77        3.16      8.09 o 
   4   4  11     1008.26      940.23     35.62 o 
   6   4  11       59.35       62.51     12.69 o 
   8   4  11        5.54       13.20      9.96 o 
  10   4  11       11.36       11.86     14.21 o 
  12   4  11      218.06      286.19     42.43 o 
  14   4  11       80.54       52.86     29.37 o 
  16   4  11       24.68       12.15     23.47 o 
  18   4  11        3.83       28.96     26.18 o 
  20   4  11       22.62       16.05     27.17 o 
 -25   5  11       29.55       16.09     26.53 o 
 -23   5  11      361.90      343.91     51.04 o 
 -21   5  11      212.22      204.49     40.81 o 
 -19   5  11      172.51      231.08     31.87 o 
 -17   5  11      686.88      628.76     39.44 o 
 -15   5  11      376.70      363.19     40.03 o 
 -13   5  11      647.05      606.54     37.36 o 
 -11   5  11      973.31      862.26     42.98 o 
  -9   5  11     1067.44      918.16     43.60 o 
  -7   5  11      829.70      830.12     41.37 o 
  -5   5  11     3124.04     2617.59     77.31 o 
  -3   5  11      617.86      575.39     34.16 o 
  -1   5  11      583.52      518.94     45.09 o 
   1   5  11       18.66       20.92     13.96 o 
   3   5  11       89.48      117.40     17.98 o 
   5   5  11      235.42      267.25     25.47 o 
   7   5  11      748.92      729.19     35.41 o 
   9   5  11      353.73      351.47     29.89 o 
  11   5  11      130.14      107.90     23.24 o 
  13   5  11        3.85       15.64     23.47 o 
  15   5  11      695.72      733.98     79.91 o 
  17   5  11       46.07       38.91     28.02 o 
 -24   6  11        8.11       15.07     29.37 o 
 -22   6  11       11.57       28.49     25.63 o 
 -20   6  11      177.23      164.69     38.76 o 
 -18   6  11        0.04       21.08     17.49 o 
 -16   6  11      114.04      151.12     26.55 o 
 -14   6  11       78.71      113.21     23.72 o 
 -12   6  11      153.50      163.68     34.51 o 
 -10   6  11      723.04      677.59     53.15 o 
  -8   6  11      219.07      212.32     37.48 o 
  -6   6  11     2041.89     1785.23     82.46 o 
  -4   6  11       12.39        0.00     16.11 o 
  -2   6  11      206.06      215.92     37.88 o 
   0   6  11      405.01      497.09     58.75 o 
   2   6  11        7.28       30.31     21.09 o 
   4   6  11       29.61       56.46     26.57 o 
   6   6  11      162.78      237.49     40.59 o 
   8   6  11       10.28        7.34     17.35 o 
  10   6  11       32.46       30.08     21.53 o 
  12   6  11      156.00       56.15     32.83 o 
  14   6  11      110.49      172.44     39.31 o 
  16   6  11       43.60       66.54     32.47 o 
 -21   7  11       36.36       11.23     40.60 o 
 -19   7  11        2.16        0.00     21.17 o 
 -17   7  11       27.53       69.98     39.74 o 
 -15   7  11       66.48       97.09     30.25 o 
 -13   7  11      202.99      225.24     41.49 o 
 -11   7  11      167.86      144.02     33.45 o 
  -9   7  11      244.58      239.70     41.07 o 
  -7   7  11      542.34      539.94     57.73 o 
  -5   7  11      682.09      624.61     54.37 o 
  -3   7  11     1066.52      997.20     66.87 o 
  -1   7  11      292.75      319.22     47.64 o 
   1   7  11        0.08        0.00     18.01 o 
   3   7  11      865.15      823.36     62.56 o 
   5   7  11      100.26      142.34     35.03 o 
   7   7  11      565.97      626.89     62.17 o 
   9   7  11      561.13      673.85     81.21 o 
  11   7  11      234.80       11.23     31.10 o 
 -16   8  11       13.89       56.12     30.47 o 
 -14   8  11      154.12      195.86     42.99 o 
 -12   8  11      315.04      416.00     56.57 o 
 -10   8  11       87.58       93.68     34.19 o 
  -8   8  11      402.44      408.62     55.89 o 
  -6   8  11      333.43      381.74     56.15 o 
  -4   8  11        0.12        4.60     39.31 o 
  -2   8  11     1041.17      985.95     72.37 o 
   0   8  11      425.14      526.07     62.31 o 
   2   8  11      256.01      232.89     45.48 o 
   4   8  11      438.57      499.39     72.14 o 
   6   8  11      120.20      136.83     78.18 o 
   8   8  11        2.29       27.64     29.93 o 
 -30   0  12        0.10        4.32     29.37 o 
 -28   0  12      456.15      481.20     80.34 o 
 -26   0  12        2.59       10.37     26.78 o 
 -24   0  12       12.77       44.92     31.96 o 
 -22   0  12     1568.95     1447.91    101.94 o 
 -20   0  12       80.12       91.57     33.69 o 
 -18   0  12     1909.66     2039.85     85.09 o 
 -16   0  12      116.26      115.39     16.48 o 
 -14   0  12      948.27      833.80     32.21 o 
 -12   0  12      140.42      143.44     62.63 o 
 -10   0  12     8419.25     8415.75    135.63 o 
  -8   0  12     2828.88     2800.79     73.92 o 
  -6   0  12    38588.41    42328.71    812.48 o 
  -4   0  12     2744.80     3161.34     77.57 o 
  -2   0  12     3240.56     2684.78     72.08 o 
   0   0  12      192.12      189.88     24.69 o 
   2   0  12     2725.01     2490.13     71.40 o 
   4   0  12       65.00       69.56     17.68 o 
   6   0  12      918.04     1017.42     48.33 o 
   8   0  12      215.10      216.72     28.54 o 
  10   0  12     9686.25     9074.39    369.32 o 
  12   0  12     4394.99     3716.52    158.09 o 
  14   0  12     1053.42     1064.33     90.71 o 
  16   0  12      298.48      352.47     66.52 o 
  18   0  12      103.77       79.48     40.60 o 
  20   0  12        7.14       37.15     31.96 o 
  22   0  12      661.66      679.03    100.21 o 
 -31   1  12        0.65       16.21     23.33 o 
 -29   1  12        2.71       46.36     23.73 o 
 -27   1  12       46.63       65.96     26.08 o 
 -25   1  12       47.91       62.21     23.47 o 
 -23   1  12      168.75      216.69     36.41 o 
 -21   1  12       66.04       75.37     19.09 o 
 -19   1  12      390.25      354.24     30.84 o 
 -17   1  12        0.51        1.32      7.56 o 
 -15   1  12      879.85      796.71     26.89 o 
 -13   1  12      512.25      559.03     31.42 o 
 -11   1  12       46.75       59.09      8.22 o 
  -9   1  12     3341.51     3333.25     67.00 o 
  -7   1  12     1267.21     1547.09     55.99 o 
  -5   1  12       53.96       61.37     10.27 o 
  -3   1  12      656.56      709.29     27.30 o 
  -1   1  12      874.67     1082.00     33.54 o 
   1   1  12        0.45        0.00      6.49 o 
   3   1  12     1664.01     1689.29     42.75 o 
   5   1  12        6.62        0.00      7.19 o 
   7   1  12     3259.97     3172.55     60.73 o 
   9   1  12      606.09      564.30     26.10 o 
  11   1  12      526.42      517.15     36.08 o 
  13   1  12        0.59       10.75     15.36 o 
  15   1  12       25.45       29.66     17.49 o 
  17   1  12        6.71       32.35     21.28 o 
  19   1  12        3.49       25.53     22.29 o 
  21   1  12      201.01      227.58     43.93 o 
 -30   2  12        0.29        0.00     32.83 o 
 -28   2  12      208.37      151.31    104.10 o 
 -26   2  12       13.25        5.62     16.49 o 
 -24   2  12       74.82       91.76     25.61 o 
 -22   2  12     1735.69     1628.52     62.12 o 
 -20   2  12        2.57        8.20     14.23 o 
 -18   2  12      727.14      741.73     28.54 o 
 -16   2  12       10.89        9.15      9.03 o 
 -14   2  12      253.72      253.40     21.21 o 
 -12   2  12      227.95      160.32     63.20 o 
 -10   2  12     5161.73     4985.16     77.79 o 
  -8   2  12       71.19       93.38     12.33 o 
  -6   2  12     5975.19     6117.27    132.70 o 
  -4   2  12      117.58      133.23     14.14 o 
  -2   2  12       97.98       79.67     12.77 o 
   0   2  12      617.53      616.84     23.08 o 
   2   2  12       43.78       34.75      9.30 o 
   4   2  12     5128.13     4634.05    167.08 o 
   6   2  12      109.06      101.68     13.72 o 
   8   2  12      531.37      501.68     24.67 o 
  10   2  12     1596.05     1369.90     77.64 o 
  12   2  12        0.10       17.91     15.46 o 
  14   2  12      458.18      422.69     40.03 o 
  16   2  12      310.44      338.05     39.11 o 
  18   2  12      124.88      149.84     29.59 o 
  20   2  12       31.35       37.96     20.60 o 
 -29   3  12       65.45       57.02     39.74 o 
 -27   3  12      252.71      257.56     45.16 o 
 -25   3  12      422.29      439.00     53.24 o 
 -23   3  12      422.44      412.98     49.17 o 
 -21   3  12      300.99      341.43     34.20 o 
 -19   3  12      904.72      865.02     37.15 o 
 -17   3  12     1178.26     1192.70     40.28 o 
 -15   3  12        4.35        7.73      9.15 o 
 -13   3  12     3022.28     2915.68     75.95 o 
 -11   3  12      524.99      452.33     21.21 o 
  -9   3  12       76.72       78.99     11.86 o 
  -7   3  12     8835.17     8597.16    339.54 o 
  -5   3  12     5918.27     5288.61    232.69 o 
  -3   3  12      853.55      751.89     71.81 o 
  -1   3  12      295.52      287.31     19.65 o 
   1   3  12     1170.71     1042.44     30.71 o 
   3   3  12     1105.12     1046.64     44.77 o 
   5   3  12     1345.65     1045.02     79.19 o 
   7   3  12     2998.65     2661.58     53.29 o 
   9   3  12      140.35      166.34     18.58 o 
  11   3  12     4173.36     3793.37    104.86 o 
  13   3  12     1780.76     1761.93     66.48 o 
  15   3  12       97.84      157.58     27.99 o 
  17   3  12     1461.62     1439.84     66.41 o 
  19   3  12      235.96      260.28     49.10 o 
 -28   4  12        1.15        0.00     24.25 o 
 -26   4  12      182.23      207.48     42.45 o 
 -24   4  12      390.53      376.77     51.30 o 
 -22   4  12       64.75       60.22     26.69 o 
 -20   4  12       47.06       58.41     25.63 o 
 -18   4  12      166.22      175.23     22.35 o 
 -16   4  12     1179.51     1049.74     46.55 o 
 -14   4  12       31.47       49.58     15.86 o 
 -12   4  12      918.52      896.95     42.05 o 
 -10   4  12      979.55      861.30     33.19 o 
  -8   4  12      301.89      353.22     24.58 o 
  -6   4  12        0.91        2.40      7.70 o 
  -4   4  12     1372.13     1344.11     36.06 o 
  -2   4  12      156.07      196.07     19.91 o 
   0   4  12     1036.66      984.95     35.96 o 
   2   4  12     1909.96     1811.24     49.64 o 
   4   4  12      619.64      617.95     30.90 o 
   6   4  12        0.01        7.02      9.17 o 
   8   4  12       46.53       46.58     12.35 o 
  10   4  12      362.36      266.95     90.61 o 
  12   4  12      107.82       74.50     25.83 o 
  14   4  12       44.44       69.36     27.67 o 
  16   4  12      273.98      282.76     47.27 o 
  18   4  12       41.25       48.55     38.88 o 
 -25   5  12      299.26      324.33     52.84 o 
 -23   5  12       32.94       64.48     29.58 o 
 -21   5  12      429.90      392.17     51.88 o 
 -19   5  12        7.59       19.47     21.49 o 
 -17   5  12      346.16      320.21     53.01 o 
 -15   5  12      365.03      323.13     33.91 o 
 -13   5  12      129.80      160.44     27.14 o 
 -11   5  12       16.22       30.83     15.26 o 
  -9   5  12      313.86      365.98     33.05 o 
  -7   5  12      552.34      553.15     30.05 o 
  -5   5  12      644.92      662.05     31.40 o 
  -3   5  12      225.03      254.90     27.87 o 
  -1   5  12       54.47       70.47     25.21 o 
   1   5  12      788.78      684.72     38.71 o 
   3   5  12        5.62       18.47     14.27 o 
   5   5  12       30.48        5.88     12.34 o 
   7   5  12      330.38      372.08     30.23 o 
   9   5  12        0.10        0.00     12.86 o 
  11   5  12       14.08        0.00     17.40 o 
  13   5  12       11.01       48.22     26.25 o 
  15   5  12      239.33      298.91     49.15 o 
  17   5  12       47.42       60.26     31.69 o 
 -24   6  12      104.71      104.00     37.82 o 
 -22   6  12      222.65      246.45     45.43 o 
 -20   6  12       34.22       29.92     24.60 o 
 -18   6  12        4.72        6.67     18.54 o 
 -16   6  12      527.13      518.35     42.58 o 
 -14   6  12       18.37       31.59     17.76 o 
 -12   6  12      609.50      534.62     53.76 o 
 -10   6  12     2104.62     2035.29     89.09 o 
  -8   6  12     1194.68     1057.25     65.56 o 
  -6   6  12      384.30      348.47     46.09 o 
  -4   6  12     2257.67     1999.23     95.03 o 
  -2   6  12       15.60        0.80     19.85 o 
   0   6  12     1225.22     1091.46     66.87 o 
   2   6  12     1136.00     1100.56     67.19 o 
   4   6  12     1318.52     1388.80     96.76 o 
   6   6  12       11.20        4.89     20.40 o 
   8   6  12      421.30      498.47     53.43 o 
  10   6  12      220.09      217.95     39.11 o 
  12   6  12       24.29        9.50     31.96 o 
  14   6  12      150.15      165.45     41.15 o 
 -19   7  12       60.50       42.06     24.93 o 
 -17   7  12       59.49       74.30     40.60 o 
 -15   7  12       30.31       57.18     29.27 o 
 -13   7  12       13.47       21.23     23.00 o 
 -11   7  12       33.97       46.28     47.51 o 
  -9   7  12      211.99      223.68     41.49 o 
  -7   7  12        0.86       18.30     23.19 o 
  -5   7  12        1.32        0.00     20.13 o 
  -3   7  12      172.79      141.41     35.09 o 
  -1   7  12       40.72      111.57     32.03 o 
   1   7  12      195.26      203.96     40.54 o 
   3   7  12      110.84      217.09     41.53 o 
   5   7  12       11.59        0.00     23.33 o 
   7   7  12       32.87       31.17     36.72 o 
   9   7  12       52.27       61.34     38.01 o 
 -14   8  12       73.90      151.38     39.58 o 
 -12   8  12        0.28       11.11     25.70 o 
 -10   8  12       87.85       63.25     51.40 o 
  -8   8  12      370.69      452.47     60.11 o 
  -6   8  12      108.90       70.03     30.84 o 
  -4   8  12      416.20      313.22     51.22 o 
  -2   8  12      574.33      640.12     75.59 o 
   0   8  12       93.24      129.41     36.27 o 
   2   8  12      135.51      140.07     38.97 o 
   4   8  12      334.40      347.97     55.16 o 
   6   8  12       42.31       93.40     35.08 o 
 -31   1  13       39.39       41.49     26.80 o 
 -29   1  13      270.03      335.51     49.56 o 
 -27   1  13       71.55       70.96     25.93 o 
 -25   1  13       77.50       89.56     26.18 o 
 -23   1  13       32.66       20.29     17.21 o 
 -21   1  13      877.32      913.16     57.42 o 
 -19   1  13     1007.87      892.53     35.29 o 
 -17   1  13      168.47      143.40     15.94 o 
 -15   1  13     1611.38     1524.00     51.25 o 
 -13   1  13     2232.08     1340.18    423.76 o 
 -11   1  13      771.94      763.62     30.30 o 
  -9   1  13    26345.27    26978.20    313.32 o 
  -7   1  13     1229.83     1141.44     28.96 o 
  -5   1  13     5371.46     5817.99     69.77 o 
  -3   1  13     1289.38     1432.13     39.52 o 
  -1   1  13        0.49       13.75      8.24 o 
   1   1  13      459.67      466.40     24.26 o 
   3   1  13      471.74      408.36     23.21 o 
   5   1  13      141.05      141.08     17.58 o 
   7   1  13       69.31       57.25     13.38 o 
   9   1  13       55.11       92.08     16.48 o 
  11   1  13     1793.54     1582.01     74.82 o 
  13   1  13        7.81        7.81     15.24 o 
  15   1  13      269.57      353.79     47.60 o 
  17   1  13       27.31       33.29     22.90 o 
  19   1  13       47.35       77.46     29.51 o 
  21   1  13       15.64       23.83     23.12 o 
 -30   2  13       67.50       76.89     42.33 o 
 -28   2  13       10.84       13.52     20.05 o 
 -26   2  13       41.93       36.52     33.69 o 
 -24   2  13      350.49      303.61     62.83 o 
 -22   2  13        0.74        0.00     13.26 o 
 -20   2  13       75.98      101.84     21.19 o 
 -18   2  13       86.44       73.89     13.20 o 
 -16   2  13     2270.26     2013.95     50.68 o 
 -14   2  13     1323.68     1340.00     62.49 o 
 -12   2  13      599.91      492.34     25.70 o 
 -10   2  13      461.71      462.15     21.81 o 
  -8   2  13     2202.94     2047.65     57.56 o 
  -6   2  13     4893.56     4590.29     71.93 o 
  -4   2  13      238.48      272.13     19.07 o 
  -2   2  13      322.75      357.05     22.47 o 
   0   2  13        1.87        6.25      8.85 o 
   2   2  13      116.89      113.75     13.69 o 
   4   2  13      245.22      274.47     20.23 o 
   6   2  13     4776.64     4294.06     99.39 o 
   8   2  13     2870.55     2339.38     71.61 o 
  10   2  13     1641.32     1400.53     57.17 o 
  12   2  13     1106.43     1085.93     52.53 o 
  14   2  13        7.10       23.58     16.44 o 
  16   2  13        4.29       24.31     18.21 o 
  18   2  13       55.29      117.91     27.42 o 
  20   2  13       88.19      128.53     28.42 o 
 -29   3  13        1.05        0.00     33.69 o 
 -27   3  13        1.53       19.82     21.99 o 
 -25   3  13       11.55       23.38     22.89 o 
 -23   3  13      101.97      100.58     30.20 o 
 -21   3  13      881.47      903.23     46.59 o 
 -19   3  13       85.40      112.97     18.26 o 
 -17   3  13        3.78        7.96     10.73 o 
 -15   3  13       86.97       48.11     32.85 o 
 -13   3  13      404.36      336.13     58.47 o 
 -11   3  13       27.20       31.06      9.61 o 
  -9   3  13      610.73      668.56     31.67 o 
  -7   3  13     1329.42     1307.62     36.06 o 
  -5   3  13      145.60      150.13     16.37 o 
  -3   3  13      695.18      685.61     39.22 o 
  -1   3  13     1913.11     1568.93    196.60 o 
   1   3  13      125.77      130.79     15.28 o 
   3   3  13     2180.20     2077.68     45.90 o 
   5   3  13      416.58      432.77     25.14 o 
   7   3  13      142.53      187.85     19.53 o 
   9   3  13       63.21       57.39     13.80 o 
  11   3  13       47.94       73.38     21.34 o 
  13   3  13        0.81        0.00     14.43 o 
  15   3  13       67.80      103.74     24.27 o 
  17   3  13       61.62       74.50     23.42 o 
  19   3  13        3.07       20.97     27.14 o 
 -28   4  13       66.23       64.91     32.22 o 
 -26   4  13      105.31      143.76     38.79 o 
 -24   4  13      916.26      827.46     64.61 o 
 -22   4  13       13.91       18.37     21.97 o 
 -20   4  13        0.07       25.23     20.73 o 
 -18   4  13       45.49       73.48     20.10 o 
 -16   4  13     1354.46      776.96    419.80 o 
 -14   4  13      629.16      681.36     39.57 o 
 -12   4  13     1464.36     1376.40     56.36 o 
 -10   4  13        7.16       17.23     11.08 o 
  -8   4  13      880.03      869.06     34.72 o 
  -6   4  13     2396.87     2214.26     47.24 o 
  -4   4  13      331.17      296.01     21.15 o 
  -2   4  13     1173.13     1086.50     39.40 o 
   0   4  13      635.23      564.80     29.38 o 
   2   4  13        4.91       12.44     10.30 o 
   4   4  13        0.15        0.00      8.88 o 
   6   4  13      506.04      542.85     28.00 o 
   8   4  13      595.00      616.40     29.81 o 
  10   4  13      552.13      455.91    135.87 o 
  12   4  13      238.41      234.93     40.26 o 
  14   4  13      106.09       97.24     31.61 o 
  16   4  13      114.10      128.34     53.56 o 
  18   4  13        3.98       19.98     27.92 o 
 -25   5  13       73.63       22.03     28.71 o 
 -23   5  13      123.11      145.53     37.20 o 
 -21   5  13      120.93      132.13     34.99 o 
 -19   5  13      745.44      734.67     46.62 o 
 -17   5  13       11.53        8.72     14.55 o 
 -15   5  13     1360.49     1266.49     55.35 o 
 -13   5  13     1608.77     1608.55     60.63 o 
 -11   5  13     1251.39     1181.79     51.98 o 
  -9   5  13     1856.30     1573.52     58.58 o 
  -7   5  13       79.71      119.66     18.43 o 
  -5   5  13      715.54      624.81     31.78 o 
  -3   5  13     3475.57     3086.43    166.64 o 
  -1   5  13      339.16      316.15     46.22 o 
   1   5  13       39.84       67.63     19.05 o 
   3   5  13        2.88       13.19     13.66 o 
   5   5  13      533.83      565.81     39.01 o 
   7   5  13      140.76      165.91     23.28 o 
   9   5  13     1234.65     1162.11     55.67 o 
  11   5  13     1279.44     1073.90    186.60 o 
  13   5  13      124.23      108.30     34.80 o 
  15   5  13       65.16      117.97     48.81 o 
 -22   6  13       37.22       74.73     31.77 o 
 -20   6  13       45.40       44.51     26.57 o 
 -18   6  13      122.07      141.09     36.72 o 
 -16   6  13      535.29      600.91     43.56 o 
 -14   6  13       76.77      110.71     25.26 o 
 -12   6  13      500.85      507.42     53.66 o 
 -10   6  13      312.09      320.79     45.88 o 
  -8   6  13       31.09       39.85     23.73 o 
  -6   6  13      892.28      859.35     59.83 o 
  -4   6  13      161.87      218.38     38.70 o 
  -2   6  13      713.92      637.24     53.75 o 
   0   6  13       49.36       16.16     21.68 o 
   2   6  13      174.34      158.02     35.29 o 
   4   6  13        7.61       25.50     21.68 o 
   6   6  13       99.81      124.04     32.07 o 
   8   6  13        4.77       17.53     33.26 o 
  10   6  13       15.09       21.60     32.83 o 
  14   6  13        5.61       31.93     29.01 o 
 -19   7  13       10.36       70.84     42.33 o 
 -17   7  13        2.04       35.42     24.69 o 
 -15   7  13       79.64       87.61     30.63 o 
 -13   7  13      233.05      283.92     46.41 o 
 -11   7  13        0.06        6.59     22.14 o 
  -9   7  13      422.40      451.34     55.58 o 
  -7   7  13      331.78      364.25     51.62 o 
  -5   7  13      155.08      154.71     36.86 o 
  -3   7  13      158.86      186.12     37.13 o 
  -1   7  13     1269.33     1200.78     76.01 o 
   1   7  13      254.07      304.86     48.54 o 
   3   7  13       77.16      181.70     37.56 o 
   5   7  13       18.41       34.84     26.08 o 
   7   7  13       99.66      163.16     36.89 o 
   9   7  13      996.24     1124.81    104.53 o 
 -14   8  13      126.29      143.60     40.10 o 
 -12   8  13      273.06      244.03     46.05 o 
 -10   8  13      346.23      346.44     63.50 o 
  -8   8  13       34.18       62.47     29.40 o 
  -6   8  13      449.01      410.94     59.17 o 
  -4   8  13      136.73      137.01     39.40 o 
  -2   8  13       36.74       37.68     28.44 o 
   0   8  13      248.69      338.07     52.82 o 
   2   8  13      102.90      131.89     38.12 o 
   4   8  13      148.98      166.01     43.65 o 
 -30   0  14       23.38       67.38     41.47 o 
 -28   0  14      451.77      563.27     87.25 o 
 -26   0  14       27.03       29.37     31.10 o 
 -24   0  14      393.63      386.17     68.25 o 
 -22   0  14       46.11       16.41     27.64 o 
 -20   0  14     2641.91     2409.43    127.86 o 
 -18   0  14     8181.77     7593.23    189.63 o 
 -16   0  14      259.84      266.35     32.34 o 
 -14   0  14     8731.07     6649.63   1378.79 o 
 -12   0  14       72.36      110.64     23.51 o 
 -10   0  14     9176.90     9173.71    215.54 o 
  -8   0  14    11051.94    11377.03    246.12 o 
  -6   0  14      792.10      835.20     37.07 o 
  -4   0  14     3559.57     3417.46     88.98 o 
  -2   0  14       53.62       45.17     16.59 o 
   0   0  14      101.87      107.56     21.53 o 
   2   0  14      132.83      164.61     26.57 o 
   4   0  14     3082.05     2953.62     86.36 o 
   6   0  14      176.65      147.47     26.69 o 
   8   0  14     1598.76     1574.75     66.66 o 
  10   0  14      985.35     1026.32     88.12 o 
  12   0  14      140.46      139.95     43.20 o 
  14   0  14       74.27      135.63     42.33 o 
  16   0  14      504.66      613.37     87.25 o 
  18   0  14      128.36      135.63     51.83 o 
  20   0  14      197.13      214.25     63.07 o 
 -29   1  14       10.16       25.33     23.47 o 
 -27   1  14       49.51       61.82     24.69 o 
 -25   1  14       28.45       46.10     21.89 o 
 -23   1  14        7.16       37.37     20.96 o 
 -21   1  14        2.44        9.13     16.79 o 
 -19   1  14      765.82      744.82     33.25 o 
 -17   1  14      337.71      351.88     21.90 o 
 -15   1  14      243.91      262.51     22.69 o 
 -13   1  14       28.67       29.83     10.31 o 
 -11   1  14       92.33      125.24     19.59 o 
  -9   1  14       18.95        1.65      8.90 o 
  -7   1  14     1312.03     1308.16     32.24 o 
  -5   1  14      242.66      196.02     17.34 o 
  -3   1  14      292.29      283.59     22.35 o 
  -1   1  14      857.80      810.24     31.95 o 
   1   1  14     1087.32     1081.94     36.92 o 
   3   1  14      232.47      278.62     22.98 o 
   5   1  14      423.87      419.25     26.40 o 
   7   1  14      801.09      697.61     32.70 o 
   9   1  14      216.20      235.97     24.02 o 
  11   1  14     1461.93     1317.48     70.25 o 
  13   1  14        8.75       23.75     18.62 o 
  15   1  14        1.93        7.75     18.91 o 
  17   1  14        8.92       20.30     20.16 o 
  19   1  14       44.51       70.97     28.63 o 
 -30   2  14       45.11       48.38     38.88 o 
 -28   2  14      114.66       40.58     43.20 o 
 -26   2  14       34.10       33.41     20.10 o 
 -24   2  14        0.48        0.00     14.96 o 
 -22   2  14      166.96      134.28     44.91 o 
 -20   2  14      149.77      130.12     30.46 o 
 -18   2  14      176.55      154.03     22.52 o 
 -16   2  14      718.83      680.73     37.21 o 
 -14   2  14     1860.43     1226.21    256.90 o 
 -12   2  14      185.96      168.21     17.21 o 
 -10   2  14      862.85      860.38     29.79 o 
  -8   2  14      280.41      303.45     20.38 o 
  -6   2  14       40.52       48.38     10.79 o 
  -4   2  14       67.58       74.67     13.60 o 
  -2   2  14      819.05      810.68     34.32 o 
   0   2  14      117.66      119.23     17.12 o 
   2   2  14      846.61      748.49     58.98 o 
   4   2  14      187.77      200.72     21.15 o 
   6   2  14      457.30      423.07     25.32 o 
   8   2  14     2453.70     2335.68     58.90 o 
  10   2  14       69.36       87.92     21.86 o 
  12   2  14       35.89       48.52     19.67 o 
  14   2  14      285.47      321.47     38.54 o 
  16   2  14       97.05      131.91     28.04 o 
  18   2  14       49.74       34.97     21.89 o 
 -29   3  14        9.14        0.00     33.69 o 
 -27   3  14        0.51        0.00     30.24 o 
 -25   3  14       11.79       22.51     23.80 o 
 -23   3  14       22.70       63.10     27.06 o 
 -21   3  14        2.87       22.11     15.19 o 
 -19   3  14       56.87       46.73     15.16 o 
 -17   3  14      833.15      810.58     79.97 o 
 -15   3  14     1116.79      938.72     64.94 o 
 -13   3  14      915.25      849.60     30.82 o 
 -11   3  14     6555.42     6305.68     82.51 o 
  -9   3  14     3300.89     3071.98     63.16 o 
  -7   3  14     1613.04     1494.67     43.70 o 
  -5   3  14     1668.03     1479.23     60.32 o 
  -3   3  14     8302.39     7850.85    256.59 o 
  -1   3  14      724.14      655.73     38.28 o 
   1   3  14     7353.56     6586.89    203.50 o 
   3   3  14     1361.46     1231.55     41.62 o 
   5   3  14       67.81       72.23     15.68 o 
   7   3  14     5041.86     4191.06    118.16 o 
   9   3  14     2181.87     1905.11    139.64 o 
  11   3  14       27.48       10.71     16.17 o 
  13   3  14      611.59      616.19     72.84 o 
  15   3  14       53.89       65.96     25.12 o 
  17   3  14       22.30       25.22     20.03 o 
 -26   4  14        0.21       40.12     26.25 o 
 -24   4  14        0.02        4.73     23.12 o 
 -22   4  14       17.02       11.19     21.28 o 
 -20   4  14      549.45      528.65     41.55 o 
 -18   4  14        6.54        6.47     15.03 o 
 -16   4  14      144.82      167.63     25.60 o 
 -14   4  14      500.33      440.92     36.32 o 
 -12   4  14      126.30      137.57     23.09 o 
 -10   4  14     4554.09     4212.50     82.42 o 
  -8   4  14        9.11        4.36      8.23 o 
  -6   4  14      338.36      328.70     22.32 o 
  -4   4  14       33.44       25.01     12.35 o 
  -2   4  14     2576.37     2448.90     75.94 o 
   0   4  14     1563.52     1436.06     46.27 o 
   2   4  14        1.44       11.85     11.11 o 
   4   4  14     1137.74     1183.81     38.07 o 
   6   4  14        9.76       18.57     11.65 o 
   8   4  14      675.18      677.28     31.74 o 
  10   4  14       86.60      117.50     24.40 o 
  12   4  14      150.20      133.97     32.92 o 
  14   4  14        3.21        0.00     25.92 o 
  16   4  14       18.78        2.20     26.44 o 
 -25   5  14       88.16      104.84     37.25 o 
 -23   5  14      129.36      131.28     37.58 o 
 -21   5  14       41.79       61.12     34.12 o 
 -19   5  14      276.63      258.23     40.91 o 
 -17   5  14      332.62      317.70     35.32 o 
 -15   5  14      212.10      239.05     31.75 o 
 -13   5  14      110.88      117.75     23.87 o 
 -11   5  14       71.79       96.08     22.43 o 
  -9   5  14      138.85      158.88     33.58 o 
  -7   5  14      908.64      857.34     40.28 o 
  -5   5  14      188.96      224.71     24.04 o 
  -3   5  14      673.98      744.87     42.16 o 
  -1   5  14        3.91       23.41     19.43 o 
   1   5  14      128.04      147.42     24.64 o 
   3   5  14       15.83        8.12     15.29 o 
   5   5  14       80.00       93.33     22.13 o 
   7   5  14      615.30      611.32     42.17 o 
   9   5  14      352.22      409.28     40.16 o 
  11   5  14       15.60       15.36     28.51 o 
  13   5  14        0.69       23.78     24.12 o 
  15   5  14        0.68       34.82     28.63 o 
 -22   6  14      238.99      299.29     51.59 o 
 -20   6  14      754.86      789.93     51.50 o 
 -18   6  14      110.21      130.40     34.56 o 
 -16   6  14      107.97      174.53     29.46 o 
 -14   6  14      574.31      562.89     61.58 o 
 -12   6  14      285.12      336.88     47.64 o 
 -10   6  14     1102.44      963.79     65.33 o 
  -8   6  14      494.80      477.44     53.76 o 
  -6   6  14       33.01       27.81     22.46 o 
  -4   6  14       48.63       81.24     28.69 o 
  -2   6  14      669.27      628.76     57.09 o 
   0   6  14     1059.46      993.05     65.97 o 
   2   6  14      125.21      170.46     36.92 o 
   4   6  14      505.48      591.82     55.55 o 
   6   6  14       27.96       70.54     29.15 o 
   8   6  14       30.66       17.28     35.42 o 
  10   6  14     1000.08     1023.73     96.76 o 
 -19   7  14        8.65       53.56     41.47 o 
 -17   7  14        0.64        0.00     30.67 o 
 -15   7  14       28.51       39.50     34.12 o 
 -13   7  14       46.21       55.97     28.40 o 
 -11   7  14      125.76      115.35     33.41 o 
  -9   7  14        4.28       47.95     41.90 o 
  -7   7  14       15.00       38.83     24.96 o 
  -5   7  14      173.28      184.01     39.23 o 
  -3   7  14        6.21       21.27     23.04 o 
  -1   7  14       15.17       21.42     26.53 o 
   1   7  14       25.10       13.62     32.83 o 
   3   7  14       45.20       65.89     31.10 o 
   5   7  14        7.27       37.83     27.67 o 
   7   7  14      159.38      202.61     42.10 o 
   9   7  14        1.87        0.00     36.28 o 
 -12   8  14       70.96       99.63     34.32 o 
 -10   8  14        3.69       38.19     28.78 o 
  -8   8  14      350.46      325.66     54.00 o 
  -6   8  14      539.91      534.69     88.98 o 
  -4   8  14      145.51      136.70     38.35 o 
  -2   8  14      196.03      177.63     41.76 o 
   0   8  14      210.51      160.11     42.45 o 
   2   8  14      294.90      228.65     46.70 o 
 -29   1  15        0.88       25.26     22.58 o 
 -27   1  15        8.52       43.59     23.19 o 
 -25   1  15       83.50      137.82     32.99 o 
 -23   1  15       53.57       67.57     25.05 o 
 -21   1  15       74.59       73.38     24.46 o 
 -19   1  15      392.18      407.64     28.70 o 
 -17   1  15     2776.46     2647.27     61.15 o 
 -15   1  15     3082.70     2685.76     94.71 o 
 -13   1  15     1295.40     1205.43     40.57 o 
 -11   1  15      272.60      292.11     21.35 o 
  -9   1  15       60.97       81.48     11.75 o 
  -7   1  15      959.68      863.94     30.44 o 
  -5   1  15      780.50      675.68     30.08 o 
  -3   1  15     1255.35     1136.80     38.26 o 
  -1   1  15     1570.75     1585.91     53.74 o 
   1   1  15      207.44      241.39     22.24 o 
   3   1  15      186.70      208.27     21.82 o 
   5   1  15     2986.45     2828.83     63.26 o 
   7   1  15      376.81      381.86     28.21 o 
   9   1  15     2321.44     2245.32     59.09 o 
  11   1  15      392.12      379.87     47.60 o 
  13   1  15      880.73      803.29     61.34 o 
  15   1  15      500.67      534.60     58.32 o 
  17   1  15      766.43      801.28    101.51 o 
  19   1  15        5.37       35.26     25.63 o 
 -28   2  15       25.30       24.14     27.64 o 
 -26   2  15       10.32       23.27     19.09 o 
 -24   2  15       81.15       27.64     61.77 o 
 -22   2  15      371.73       86.22    139.95 o 
 -20   2  15      924.38      680.12    152.93 o 
 -18   2  15      131.09      126.94     28.86 o 
 -16   2  15      965.17      573.37    173.03 o 
 -14   2  15       10.52        8.00      8.45 o 
 -12   2  15     1057.76      997.11     33.83 o 
 -10   2  15     7539.98     7227.85    105.44 o 
  -8   2  15       33.34       43.36     11.25 o 
  -6   2  15       46.90       50.27     11.53 o 
  -4   2  15     1152.54     1013.65     51.00 o 
  -2   2  15     2672.48     2448.95     56.67 o 
   0   2  15     1067.17      978.56     37.43 o 
   2   2  15     2212.69     2295.15     89.53 o 
   4   2  15        2.08        0.00      9.64 o 
   6   2  15     1414.88     1261.63     44.43 o 
   8   2  15      943.49      915.03     39.44 o 
  10   2  15       19.70       63.24     23.73 o 
  12   2  15        5.53       11.79     18.82 o 
  14   2  15       65.85       74.35     28.02 o 
  16   2  15       95.27      116.46     33.09 o 
  18   2  15        2.87       17.14     23.51 o 
 -29   3  15        7.83        0.00     31.96 o 
 -27   3  15       61.48      118.36     51.83 o 
 -25   3  15       25.05       12.96     28.51 o 
 -23   3  15      146.19      118.79     32.99 o 
 -21   3  15       10.11        1.32     15.23 o 
 -19   3  15      152.03      165.41     19.57 o 
 -17   3  15      111.13      142.84     20.10 o 
 -15   3  15       61.62       59.92     18.40 o 
 -13   3  15     1075.31     1009.26     34.76 o 
 -11   3  15       55.31       52.13     12.85 o 
  -9   3  15     1310.85     1178.86     37.18 o 
  -7   3  15        0.24        7.27     11.96 o 
  -5   3  15     2525.74     2409.44     77.92 o 
  -3   3  15      488.29      514.23     34.54 o 
  -1   3  15      476.95      521.67     29.86 o 
   1   3  15       21.95       36.07     13.13 o 
   3   3  15      357.97      280.06     46.52 o 
   5   3  15     2031.00     1358.01    413.38 o 
   7   3  15       45.15       40.89     13.82 o 
   9   3  15      405.15      240.45     83.34 o 
  11   3  15       24.27       21.09     15.16 o 
  13   3  15       50.33       20.18     32.30 o 
  15   3  15      107.26       84.51     50.94 o 
  17   3  15       44.69       40.31     19.72 o 
 -26   4  15       11.98       37.90     27.14 o 
 -24   4  15       90.63      130.35     52.27 o 
 -22   4  15      112.27      154.71     35.73 o 
 -20   4  15        1.63        7.67     16.06 o 
 -18   4  15      539.75      523.80     66.85 o 
 -16   4  15      199.73      181.80     26.69 o 
 -14   4  15       76.00       73.26     19.17 o 
 -12   4  15      161.61      158.82     27.52 o 
 -10   4  15      444.82      472.65     30.07 o 
  -8   4  15      442.62      292.30     97.51 o 
  -6   4  15       55.67       68.03     13.53 o 
  -4   4  15       14.71       12.61     12.29 o 
  -2   4  15     3515.77     3449.86    141.90 o 
   0   4  15       24.34       20.83     12.67 o 
   2   4  15      155.66      207.42     23.70 o 
   4   4  15        3.50        2.98     11.55 o 
   6   4  15      294.83      285.26     27.83 o 
   8   4  15      205.38      213.91     22.96 o 
  10   4  15      241.04      269.16     43.65 o 
  12   4  15        1.91        2.99     22.58 o 
  14   4  15       29.19       48.25     33.26 o 
  16   4  15       26.27       46.64     29.58 o 
 -25   5  15      122.15      149.75     38.97 o 
 -23   5  15      194.29      203.90     41.23 o 
 -21   5  15       67.40      103.27     32.68 o 
 -19   5  15      704.80      459.98    145.14 o 
 -17   5  15        2.71       28.46     18.29 o 
 -15   5  15      101.75      109.94     25.46 o 
 -13   5  15      532.77      498.95     41.53 o 
 -11   5  15        3.18        7.77     14.90 o 
  -9   5  15      726.56      661.31     36.04 o 
  -7   5  15     1188.14     1097.40     43.64 o 
  -5   5  15       28.56       20.15     16.59 o 
  -3   5  15      354.19      457.69     37.24 o 
  -1   5  15        1.12        6.56     19.43 o 
   1   5  15      339.62      352.00     35.32 o 
   3   5  15      363.77      384.21     37.63 o 
   5   5  15      523.29      541.59     42.05 o 
   7   5  15      485.08      552.21     43.20 o 
   9   5  15      127.35      131.08     34.14 o 
  11   5  15      492.98      589.18     87.25 o 
  13   5  15      412.44      252.79    234.55 o 
 -22   6  15      114.90      167.27     42.67 o 
 -20   6  15       45.36       59.82     24.93 o 
 -18   6  15      111.36      108.17     26.89 o 
 -16   6  15      330.94      342.82     38.89 o 
 -14   6  15       62.21       88.21     25.27 o 
 -12   6  15        5.75        5.17     32.40 o 
 -10   6  15      759.21      740.70     59.25 o 
  -8   6  15       23.85       36.67     24.12 o 
  -6   6  15        0.75       14.51     20.29 o 
  -4   6  15      106.43      118.41     30.81 o 
  -2   6  15     1134.24     1095.62     70.55 o 
   0   6  15        0.02       15.00     21.53 o 
   2   6  15      984.12      921.39     90.71 o 
   4   6  15       33.82       41.68     32.40 o 
   6   6  15        1.70       14.69     22.14 o 
   8   6  15        9.01       40.60     37.15 o 
 -19   7  15      123.26      221.16     63.07 o 
 -17   7  15       22.66       31.33     29.01 o 
 -15   7  15        8.25       30.12     25.96 o 
 -13   7  15        1.46       29.37     24.43 o 
 -11   7  15        8.54       33.68     24.96 o 
  -9   7  15       79.02       97.06     47.51 o 
  -7   7  15      368.86      384.54     53.50 o 
  -5   7  15      701.96      674.15     67.45 o 
  -3   7  15        1.01        0.00     25.49 o 
  -1   7  15      935.64     1006.84    129.59 o 
   1   7  15      176.78      156.12     37.48 o 
   3   7  15     1125.01     1156.94     78.48 o 
   5   7  15     1316.98     1269.05     81.24 o 
   7   7  15       89.13      160.69     52.70 o 
 -12   8  15      108.00      153.10     41.68 o 
 -10   8  15      213.59      257.48     48.86 o 
  -8   8  15       35.54       80.58     32.97 o 
  -6   8  15      322.30      361.68     55.22 o 
  -4   8  15      854.25      874.82     73.27 o 
  -2   8  15       12.38       52.63     31.76 o 
   0   8  15       58.09       35.94     31.46 o 
 -30   0  16        4.30       26.78     36.28 o 
 -28   0  16       74.73       68.25     38.01 o 
 -26   0  16       12.95       29.37     35.42 o 
 -24   0  16     1837.02     1681.16    119.22 o 
 -22   0  16      209.69      179.69     49.24 o 
 -20   0  16      335.40      372.84     71.27 o 
 -18   0  16     5041.70     4430.35    114.36 o 
 -16   0  16       58.98       86.10     23.51 o 
 -14   0  16     7485.84     7537.01    144.35 o 
 -12   0  16     4205.26     3834.01    143.41 o 
 -10   0  16      397.48      504.13     32.68 o 
  -8   0  16     2238.65     2018.86     60.49 o 
  -6   0  16     1522.54     1343.81     60.48 o 
  -4   0  16     3100.45     3182.71    100.65 o 
  -2   0  16       54.92       65.22     19.55 o 
   0   0  16        4.12        0.00     11.19 o 
   2   0  16     1678.31     1551.99    131.75 o 
   4   0  16        0.96        9.14     16.18 o 
   6   0  16     2230.17     2109.09     80.65 o 
   8   0  16     4286.14     3782.15    109.09 o 
  10   0  16       80.79       72.57     36.28 o 
  12   0  16      278.40      285.09     63.07 o 
  14   0  16      790.11      859.59     91.57 o 
  16   0  16       16.97       52.70     35.42 o 
  18   0  16      428.65      564.99     94.17 o 
 -29   1  16        2.63       24.28     23.47 o 
 -27   1  16        4.52       29.33     22.61 o 
 -25   1  16        0.63       10.80     19.55 o 
 -23   1  16       50.20       67.03     30.24 o 
 -21   1  16       28.37       48.63     21.97 o 
 -19   1  16        6.77       27.32     12.76 o 
 -17   1  16      312.68      347.92     27.92 o 
 -15   1  16        9.49       15.64     10.17 o 
 -13   1  16     1708.81     1637.74     56.48 o 
 -11   1  16        1.51        0.00      9.58 o 
  -9   1  16      897.82      908.67     29.55 o 
  -7   1  16      603.20      594.41     26.87 o 
  -5   1  16      330.70      299.57     24.56 o 
  -3   1  16      710.14      718.64     41.27 o 
  -1   1  16       54.27       63.46     14.07 o 
   1   1  16      853.51      771.51     34.30 o 
   3   1  16      176.48      181.68     21.35 o 
   5   1  16     1219.37     1088.90     41.71 o 
   7   1  16     1675.48     1581.91     50.87 o 
   9   1  16       70.06       96.76     21.72 o 
  11   1  16      256.01      321.47     46.22 o 
  13   1  16       24.08       27.63     22.29 o 
  15   1  16       82.80       85.22     31.24 o 
  17   1  16        0.60       28.44     25.63 o 
 -28   2  16       12.83       14.69     32.40 o 
 -26   2  16        4.95       16.76     19.51 o 
 -24   2  16       19.28        9.11     17.10 o 
 -22   2  16      265.01       62.50     94.17 o 
 -20   2  16      247.94      258.83     37.74 o 
 -18   2  16       20.68       21.45     11.09 o 
 -16   2  16      670.20      471.85    115.62 o 
 -14   2  16       60.85       98.52     15.62 o 
 -12   2  16     2831.25     2544.80     53.93 o 
 -10   2  16     2569.91     2432.04     47.98 o 
  -8   2  16     1539.59     1436.97     41.16 o 
  -6   2  16      116.86       79.84     14.34 o 
  -4   2  16     1117.44     1063.20     41.27 o 
  -2   2  16      396.78      417.15     27.89 o 
   0   2  16       88.68      129.77     19.13 o 
   2   2  16       34.99       40.07     13.93 o 
   4   2  16       17.81       29.48     12.52 o 
   6   2  16      104.08      127.62     20.43 o 
   8   2  16       16.83       27.68     13.88 o 
  10   2  16       32.48       63.65     26.25 o 
  12   2  16       37.64       64.25     25.70 o 
  14   2  16        3.39       37.86     23.66 o 
  16   2  16        0.21        7.52     21.76 o 
 -27   3  16      143.12      126.13     52.70 o 
 -25   3  16        0.27       28.51     33.69 o 
 -23   3  16      227.52      207.34     56.15 o 
 -21   3  16      785.96      855.96     47.36 o 
 -19   3  16      156.20      193.85     27.41 o 
 -17   3  16      134.40      112.33     64.95 o 
 -15   3  16      116.95      108.96     16.30 o 
 -13   3  16      433.22      478.82     26.69 o 
 -11   3  16      271.33      318.94     27.47 o 
  -9   3  16     2041.94     2036.11     49.66 o 
  -7   3  16     1086.56     1012.46     35.47 o 
  -5   3  16        3.57        4.80     11.75 o 
  -3   3  16     9888.81     9123.38    267.31 o 
  -1   3  16     1104.46     1113.33     42.52 o 
   1   3  16      644.47      619.53     42.02 o 
   3   3  16     1676.73     1463.06     49.00 o 
   5   3  16       45.74       62.52     14.72 o 
   7   3  16      540.71      512.20     37.09 o 
   9   3  16      156.53      186.38     37.41 o 
  11   3  16      311.72      221.55     63.23 o 
  13   3  16       72.53       48.23     20.85 o 
  15   3  16      215.47      219.49     84.90 o 
 -26   4  16        1.27       53.56     44.92 o 
 -24   4  16       48.53       61.63     28.97 o 
 -22   4  16      382.90      377.50     50.60 o 
 -20   4  16        7.89       37.60     21.53 o 
 -18   4  16       30.96       20.47     14.17 o 
 -16   4  16      270.36      302.09     34.23 o 
 -14   4  16      922.79      759.21     43.88 o 
 -12   4  16       22.28       21.85     14.95 o 
 -10   4  16      656.34      650.76     30.22 o 
  -8   4  16     1728.56     1398.10     44.61 o 
  -6   4  16       69.15       46.76     17.18 o 
  -4   4  16     4546.89     4181.30     80.50 o 
  -2   4  16        2.90        4.13     12.84 o 
   0   4  16      144.10      160.67     22.29 o 
   2   4  16       52.77       61.63     16.26 o 
   4   4  16       56.45      108.20     19.96 o 
   6   4  16      134.50      157.08     23.59 o 
   8   4  16       41.82       55.88     19.69 o 
  10   4  16       22.07       78.30     29.63 o 
  12   4  16       14.22        0.00     45.79 o 
  14   4  16      114.87      152.05     38.97 o 
 -25   5  16        8.40       17.28     28.71 o 
 -23   5  16       46.22       54.28     29.25 o 
 -21   5  16      467.14      472.88     57.09 o 
 -19   5  16        0.36        0.00     17.64 o 
 -17   5  16      692.42      696.23     45.32 o 
 -15   5  16       70.45       84.53     22.74 o 
 -13   5  16      107.38      104.84     24.15 o 
 -11   5  16       41.65       45.47     19.55 o 
  -9   5  16      151.33      188.41     24.42 o 
  -7   5  16      177.12      200.70     27.68 o 
  -5   5  16      991.73      912.36     67.42 o 
  -3   5  16      225.08      290.78     34.74 o 
  -1   5  16        6.22       23.99     19.85 o 
   1   5  16       46.16       59.11     19.81 o 
   3   5  16      495.37      493.52     40.66 o 
   5   5  16        2.38       42.25     19.06 o 
   7   5  16       89.59       91.50     24.59 o 
   9   5  16       46.14       46.22     27.49 o 
  11   5  16      327.25      358.52     73.43 o 
  13   5  16       13.37        0.00     38.01 o 
 -22   6  16        4.80       33.78     28.97 o 
 -20   6  16      380.16      292.99    106.69 o 
 -18   6  16      351.75      433.12     44.25 o 
 -16   6  16       98.11      106.07     25.68 o 
 -14   6  16      619.20      644.03     46.97 o 
 -12   6  16      246.39      276.39     63.50 o 
 -10   6  16       48.92       66.03     27.75 o 
  -8   6  16        1.98       17.71     21.99 o 
  -6   6  16      560.46      546.56     59.25 o 
  -4   6  16      229.14      272.09     44.14 o 
  -2   6  16       87.14      104.15     32.97 o 
   0   6  16      681.40      758.31     67.38 o 
   2   6  16       63.26       86.13     29.62 o 
   4   6  16      167.72      152.94     36.86 o 
   6   6  16      343.90      419.12     55.22 o 
   8   6  16       27.60       46.65     38.88 o 
 -17   7  16       52.77      108.84     34.80 o 
 -15   7  16        0.31       37.15     25.66 o 
 -13   7  16       39.67       77.32     32.64 o 
 -11   7  16       29.88       54.56     28.40 o 
  -9   7  16      227.42      202.49     42.43 o 
  -7   7  16      302.97      330.14     51.62 o 
  -5   7  16       51.96       73.38     31.35 o 
  -3   7  16       20.64       23.05     34.12 o 
  -1   7  16       76.90       75.06     30.25 o 
   1   7  16      170.15      214.15     45.09 o 
   3   7  16       99.81      135.71     39.08 o 
   5   7  16       44.79       71.64     33.95 o 
  -8   8  16       10.46       25.96     27.18 o 
  -6   8  16      479.82      504.98     66.59 o 
  -4   8  16      120.03      103.30     37.56 o 
 -29   1  17       34.41       76.56     28.97 o 
 -27   1  17       51.01       72.01     26.25 o 
 -25   1  17      369.05      481.03     55.28 o 
 -23   1  17     1246.36     1260.05     73.46 o 
 -21   1  17        6.93       12.90     18.30 o 
 -19   1  17     1518.71     1392.74     48.46 o 
 -17   1  17      173.93      182.33     21.39 o 
 -15   1  17      282.36      282.58     26.21 o 
 -13   1  17      451.98      631.52     57.71 o 
 -11   1  17     3257.53     2989.37     54.23 o 
  -9   1  17      425.34      416.96     23.93 o 
  -7   1  17      644.02      599.92     27.73 o 
  -5   1  17      847.19      807.03     35.84 o 
  -3   1  17     1912.41     1741.17     51.07 o 
  -1   1  17     1165.05     1093.55     41.35 o 
   1   1  17       98.47      114.42     19.03 o 
   3   1  17      314.12      338.52     28.23 o 
   5   1  17        3.52       19.46     12.29 o 
   7   1  17      161.10      161.61     22.55 o 
   9   1  17     1625.40     1546.57     79.72 o 
  11   1  17       26.53       71.02     27.67 o 
  13   1  17      591.12      641.76     59.50 o 
  15   1  17        6.13       24.77     22.24 o 
  17   1  17        0.55       31.93     24.69 o 
 -28   2  17       63.83       46.36     26.98 o 
 -26   2  17       59.87       62.32     24.88 o 
 -24   2  17      118.12       96.67     31.96 o 
 -22   2  17       21.70       37.25     21.37 o 
 -20   2  17      338.44      353.21     29.57 o 
 -18   2  17      103.57       83.98     17.86 o 
 -16   2  17        1.99       13.48     11.67 o 
 -14   2  17     1221.96     1146.61     38.36 o 
 -12   2  17      151.81      149.51     18.72 o 
 -10   2  17     1977.44     1874.89     48.56 o 
  -8   2  17     3544.83     3291.45     62.72 o 
  -6   2  17      175.17      162.49     21.35 o 
  -4   2  17     4137.86     3755.55     83.17 o 
  -2   2  17       15.70        0.00     10.35 o 
   0   2  17     1453.97     1401.64     47.61 o 
   2   2  17      519.21      469.85     31.50 o 
   4   2  17      118.13      146.05     21.12 o 
   6   2  17      180.66      171.15     22.68 o 
   8   2  17       62.26       70.50     17.39 o 
  10   2  17       36.37       50.33     24.41 o 
  12   2  17      456.21      499.15     57.61 o 
  14   2  17        0.60       21.21     21.89 o 
  16   2  17      214.24      291.33     50.05 o 
 -27   3  17       71.48       81.21     48.38 o 
 -25   3  17       42.82       52.70     42.33 o 
 -23   3  17      141.86      129.59     50.11 o 
 -21   3  17        5.28        8.07     19.43 o 
 -19   3  17        0.12        0.00     12.49 o 
 -17   3  17      300.77      236.75     22.98 o 
 -15   3  17        5.72        6.02     10.70 o 
 -13   3  17       37.84       30.42     12.47 o 
 -11   3  17     1822.71     1735.38     47.70 o 
  -9   3  17      196.02      185.96     20.98 o 
  -7   3  17      772.35      710.72     31.83 o 
  -5   3  17        2.78        3.53     11.37 o 
  -3   3  17      278.64      274.75     27.64 o 
  -1   3  17      788.89      790.71     52.07 o 
   1   3  17      758.54      697.35     35.63 o 
   3   3  17       34.30       37.11     14.76 o 
   5   3  17        0.01       18.19     13.25 o 
   7   3  17      172.58      167.94     23.76 o 
   9   3  17      351.47      391.99     49.47 o 
  11   3  17       98.89      158.99     37.54 o 
  13   3  17        3.91       11.91     22.24 o 
  15   3  17       96.24      123.01     34.80 o 
 -26   4  17       33.55       20.73     40.60 o 
 -24   4  17       45.22      101.08     50.11 o 
 -22   4  17      462.10      526.26     57.71 o 
 -20   4  17      297.42      289.78     45.16 o 
 -18   4  17      145.08      156.16     27.21 o 
 -16   4  17      545.50      560.26     42.82 o 
 -14   4  17       33.52       51.31     19.47 o 
 -12   4  17      155.05      184.11     35.43 o 
 -10   4  17      107.84       87.16     15.96 o 
  -8   4  17      116.61      147.03     21.10 o 
  -6   4  17       44.45       54.11     17.03 o 
  -4   4  17     2164.81     2026.72    154.96 o 
  -2   4  17       53.50       68.01     16.73 o 
   0   4  17      357.09      403.79     31.89 o 
   2   4  17       76.52       97.95     18.96 o 
   4   4  17      465.48      468.98     34.81 o 
   6   4  17      209.88      229.21     27.10 o 
   8   4  17      249.35      256.15     42.75 o 
  10   4  17      250.83      292.86     66.52 o 
  12   4  17      407.16      337.30    181.42 o 
  14   4  17        1.30       21.37     27.61 o 
 -23   5  17      107.96      138.80     37.86 o 
 -21   5  17       62.83      101.94     47.51 o 
 -19   5  17      435.03      517.19     46.20 o 
 -17   5  17      394.79      402.87     41.02 o 
 -15   5  17        9.60        9.74     16.48 o 
 -13   5  17      194.95      226.44     32.70 o 
 -11   5  17      325.36      310.15     38.69 o 
  -9   5  17      334.33      389.71     32.55 o 
  -7   5  17      193.18      178.13     28.92 o 
  -5   5  17     1061.85     1044.07     52.33 o 
  -3   5  17      216.50      237.78     32.89 o 
  -1   5  17      229.25      192.19     37.13 o 
   1   5  17      511.93      522.29     43.89 o 
   3   5  17      151.83      171.82     29.63 o 
   5   5  17      240.79      315.31     38.06 o 
   7   5  17      889.97      920.66     54.17 o 
   9   5  17       20.50       57.88     38.88 o 
  11   5  17       45.34       38.88     38.88 o 
 -20   6  17      301.52      335.33     88.55 o 
 -18   6  17       38.76       82.56     25.02 o 
 -16   6  17      270.04      330.17     39.80 o 
 -14   6  17       83.45      116.60     26.45 o 
 -12   6  17       96.05      100.41     31.69 o 
 -10   6  17        7.43       13.82     22.60 o 
  -8   6  17        7.67        3.26     22.50 o 
  -6   6  17       79.05      135.70     33.29 o 
  -4   6  17       20.79       26.78     23.87 o 
  -2   6  17       29.21       26.35     23.87 o 
   0   6  17      139.37      168.67     38.25 o 
   2   6  17      182.31      229.24     43.93 o 
   4   6  17       78.33      165.19     38.09 o 
   6   6  17       39.52      101.28     33.45 o 
   8   6  17        0.10       21.60     38.88 o 
 -15   7  17       19.02       10.75     41.04 o 
 -13   7  17       88.18       97.68     35.37 o 
 -11   7  17      143.18      192.27     42.76 o 
  -9   7  17      156.37      187.21     42.71 o 
  -7   7  17      169.96      144.21     40.91 o 
  -5   7  17     1424.60     1284.39     83.68 o 
  -3   7  17       74.72       92.11     45.79 o 
  -1   7  17      334.73      420.11     58.64 o 
   1   7  17      140.03      151.24     40.96 o 
   3   7  17        0.11       71.01     33.19 o 
 -28   0  18      214.57      164.14     55.29 o 
 -26   0  18        6.05       22.46     33.69 o 
 -24   0  18      514.00      544.26     82.07 o 
 -22   0  18     1063.05      961.53     92.44 o 
 -20   0  18        6.68       22.53     18.56 o 
 -18   0  18     1426.51     1272.31    109.28 o 
 -16   0  18      359.91      452.65     58.31 o 
 -14   0  18      271.70      303.44     43.83 o 
 -12   0  18     1760.74     1655.42     59.66 o 
 -10   0  18     3595.11     3303.38     82.45 o 
  -8   0  18      271.36      304.25     38.76 o 
  -6   0  18      416.91      393.49     41.23 o 
  -4   0  18        1.10        0.00     14.27 o 
  -2   0  18     1365.50     1164.72     61.37 o 
   0   0  18       49.56       98.74     25.02 o 
   2   0  18       63.69       88.10     25.21 o 
   4   0  18       56.72       72.98     23.51 o 
   6   0  18      162.38      148.21     30.74 o 
   8   0  18      264.13      289.79     41.49 o 
  10   0  18      281.25      295.46     65.66 o 
  12   0  18      339.16      396.53     76.89 o 
  14   0  18      245.77      260.04     67.38 o 
  16   0  18        0.10       19.01     31.96 o 
 -29   1  18        0.02       16.54     23.76 o 
 -27   1  18       26.99       25.82     25.49 o 
 -25   1  18      117.57      166.27     35.65 o 
 -23   1  18      106.70      115.64     30.23 o 
 -21   1  18      242.48      287.35     43.60 o 
 -19   1  18        7.00       18.98     12.24 o 
 -17   1  18      119.93       55.34     23.82 o 
 -15   1  18       27.67       37.08     12.92 o 
 -13   1  18      232.55      199.13     18.83 o 
 -11   1  18      475.17      497.77     25.85 o 
  -9   1  18     1818.92     1548.84     44.71 o 
  -7   1  18     1131.36     1011.97     41.23 o 
  -5   1  18      883.15      795.75     36.92 o 
  -3   1  18     1033.60      837.65     37.65 o 
  -1   1  18        0.63        6.70     10.48 o 
   1   1  18      542.22      488.26     32.40 o 
   3   1  18       91.36       78.86     17.28 o 
   5   1  18      129.71      122.10     20.34 o 
   7   1  18        8.79        3.43     12.74 o 
   9   1  18       17.41       54.86     25.05 o 
  11   1  18       94.05      102.87     31.46 o 
  13   1  18        0.20       26.69     22.46 o 
  15   1  18        0.56        0.00     24.19 o 
 -28   2  18        0.17        0.00     22.46 o 
 -26   2  18       21.11       59.61     26.27 o 
 -24   2  18      140.09      198.63     45.36 o 
 -22   2  18      107.44       86.67     31.53 o 
 -20   2  18       67.55       90.94     18.87 o 
 -18   2  18       65.21       58.22     25.94 o 
 -16   2  18      349.55      362.68     27.02 o 
 -14   2  18      142.54      128.88     18.55 o 
 -12   2  18      559.44      535.95     26.62 o 
 -10   2  18      947.79      933.14     36.26 o 
  -8   2  18      387.09      431.25     28.52 o 
  -6   2  18       56.46       64.06     16.45 o 
  -4   2  18      296.97      320.24     28.14 o 
  -2   2  18      117.04       92.92     18.23 o 
   0   2  18      286.70      272.73     26.90 o 
   2   2  18      263.98      314.49     29.18 o 
   4   2  18      776.43      730.82     37.55 o 
   6   2  18       65.25       80.23     18.81 o 
   8   2  18      281.37      281.85     35.16 o 
  10   2  18      469.97      499.14     57.11 o 
  12   2  18      319.52      447.58     56.65 o 
  14   2  18       85.89       33.31     38.88 o 
 -27   3  18      145.49      184.01     58.75 o 
 -25   3  18      229.16      225.48     65.66 o 
 -23   3  18       55.64       70.84     41.47 o 
 -21   3  18        1.64       28.95     18.02 o 
 -19   3  18      563.27      454.67     70.47 o 
 -17   3  18      374.90      322.29     43.53 o 
 -15   3  18      339.44      383.94     28.17 o 
 -13   3  18     1699.14     1522.12     66.40 o 
 -11   3  18      337.54      329.45     26.51 o 
  -9   3  18     1401.60     1261.15     49.14 o 
  -7   3  18     9006.51     8310.34    322.58 o 
  -5   3  18       88.37      112.74     21.11 o 
  -3   3  18     3623.13     3424.06     76.44 o 
  -1   3  18      166.00      204.12     25.03 o 
   1   3  18       13.89       36.81     14.70 o 
   3   3  18     1463.18     1358.36     50.74 o 
   5   3  18     1312.33     1307.78     50.46 o 
   7   3  18      129.77      175.07     25.30 o 
   9   3  18      454.74      535.19     57.67 o 
  11   3  18      660.82      628.16     60.35 o 
  13   3  18      171.89      186.29     41.81 o 
 -26   4  18       18.97       72.57     44.06 o 
 -24   4  18       68.19       63.93     44.92 o 
 -22   4  18        6.03        0.00     22.29 o 
 -20   4  18       35.63       32.51     21.79 o 
 -18   4  18        0.09        9.83     16.14 o 
 -16   4  18       26.39       51.02     19.55 o 
 -14   4  18      287.35      252.35     32.61 o 
 -12   4  18      427.24      349.75     37.05 o 
 -10   4  18        0.93       23.79     13.16 o 
  -8   4  18      211.73      218.80     25.29 o 
  -6   4  18        1.50       13.11     15.26 o 
  -4   4  18       12.65        5.11     13.14 o 
  -2   4  18      129.90       90.92     18.04 o 
   0   4  18       51.97       48.93     16.39 o 
   2   4  18       95.49       68.61     18.23 o 
   4   4  18        9.33       18.55     14.89 o 
   6   4  18       53.42       54.98     18.17 o 
   8   4  18      284.51      302.79     47.10 o 
  10   4  18       64.03       17.28     36.28 o 
  12   4  18        2.31        5.18     38.01 o 
 -23   5  18       66.95       78.37     33.25 o 
 -21   5  18      192.04      155.92     36.06 o 
 -19   5  18        5.30       10.31     20.47 o 
 -17   5  18      401.05      421.96     42.85 o 
 -15   5  18      245.01      304.21     38.07 o 
 -13   5  18       10.85       21.47     14.29 o 
 -11   5  18       31.49       23.23     20.08 o 
  -9   5  18       57.69       72.16     18.70 o 
  -7   5  18      198.45      195.10     30.47 o 
  -5   5  18        1.84        4.10     16.29 o 
  -3   5  18      676.83      607.60     74.39 o 
  -1   5  18      161.10      159.99     36.25 o 
   1   5  18       46.33       55.26     21.50 o 
   3   5  18       90.26       95.33     25.54 o 
   5   5  18      305.02      386.55     42.30 o 
   7   5  18       17.73       73.40     30.47 o 
   9   5  18        9.66       25.05     41.47 o 
 -20   6  18       22.04       44.21     31.35 o 
 -18   6  18      110.51      148.83     31.01 o 
 -16   6  18      211.92      224.01     35.94 o 
 -14   6  18       39.56       80.20     29.89 o 
 -12   6  18      100.32      132.04     51.83 o 
 -10   6  18      142.96      178.72     39.92 o 
  -8   6  18       80.55       99.13     32.03 o 
  -6   6  18      417.08      404.03     54.37 o 
  -4   6  18      977.41      927.19     69.32 o 
  -2   6  18       14.72       17.07     26.78 o 
   0   6  18       14.34        0.00     24.69 o 
   2   6  18        7.54        3.67     23.73 o 
   4   6  18        1.65        0.00     25.91 o 
   6   6  18      319.58      356.00     72.57 o 
 -15   7  18        3.23       54.92     29.91 o 
 -13   7  18      142.10      176.81     42.43 o 
 -11   7  18       52.00       27.10     29.76 o 
  -9   7  18       64.72       34.11     28.36 o 
  -7   7  18        9.04       26.63     27.78 o 
  -5   7  18       76.09      110.34     37.86 o 
  -3   7  18       41.38       32.56     29.91 o 
  -1   7  18      382.99      378.56     57.71 o 
   1   7  18       24.13       41.95     31.33 o 
 -27   1  19       94.59       99.52     31.24 o 
 -25   1  19       63.22       93.95     29.91 o 
 -23   1  19      258.80      344.47     48.77 o 
 -21   1  19      131.97      144.53     25.70 o 
 -19   1  19       33.38       39.57     15.25 o 
 -17   1  19      217.35      262.84     32.05 o 
 -15   1  19       68.61       70.96     14.69 o 
 -13   1  19        0.07       18.85     10.33 o 
 -11   1  19      735.46      690.09     29.43 o 
  -9   1  19      563.50      566.26     29.52 o 
  -7   1  19        0.70        0.24     12.01 o 
  -5   1  19     3112.15     2716.94     79.17 o 
  -3   1  19       31.93       52.79     14.99 o 
  -1   1  19        2.27        7.32     11.94 o 
   1   1  19       16.18       20.77     12.53 o 
   3   1  19     1774.13     1665.84     55.51 o 
   5   1  19      599.14      591.29     35.72 o 
   7   1  19     1184.09     1169.52     49.08 o 
   9   1  19      747.18      731.59     59.78 o 
  11   1  19      157.84      161.45     37.86 o 
  13   1  19       97.43      119.71     33.62 o 
 -28   2  19       42.37       29.29     39.31 o 
 -26   2  19       15.96       24.25     25.30 o 
 -24   2  19       26.15       32.69     27.64 o 
 -22   2  19       14.82       27.64     21.99 o 
 -20   2  19       16.62       21.37     14.12 o 
 -18   2  19      332.52      288.58     50.96 o 
 -16   2  19      243.06      293.54     25.82 o 
 -14   2  19     1681.53     1540.23     52.26 o 
 -12   2  19     2469.61     2137.61     55.22 o 
 -10   2  19       37.34       50.50     14.52 o 
  -8   2  19     2532.37     2237.06     62.33 o 
  -6   2  19      487.23      483.36     33.89 o 
  -4   2  19      971.77      824.04     39.51 o 
  -2   2  19      939.67      890.58     47.51 o 
   0   2  19        4.19       14.69     12.97 o 
   2   2  19      289.79      269.80     28.67 o 
   4   2  19        0.74        4.16     12.71 o 
   6   2  19       20.73       34.11     16.03 o 
   8   2  19      111.32      116.10     30.91 o 
  10   2  19      195.32      257.57     44.26 o 
  12   2  19       11.92       32.22     29.80 o 
  14   2  19        1.73        9.93     24.43 o 
 -27   3  19        3.56       27.64     41.47 o 
 -25   3  19       70.43       74.30     44.06 o 
 -23   3  19      207.24      124.40     50.97 o 
 -21   3  19       39.03       56.96     18.10 o 
 -19   3  19      113.43      139.18     20.61 o 
 -17   3  19        0.04        0.13     11.95 o 
 -15   3  19      217.16      244.81     25.03 o 
 -13   3  19      858.77      761.25     35.24 o 
 -11   3  19      183.60      145.38     21.05 o 
  -9   3  19      270.43      286.56     26.11 o 
  -7   3  19      322.65      308.70     29.59 o 
  -5   3  19      715.89      712.33     42.89 o 
  -3   3  19      151.81      174.64     24.23 o 
  -1   3  19      390.53      379.14     32.27 o 
   1   3  19        4.35        9.78     13.60 o 
   3   3  19      295.55      358.03     32.71 o 
   5   3  19       14.52       24.32     14.96 o 
   7   3  19      149.25      157.69     29.08 o 
   9   3  19       19.17       17.82     22.58 o 
  11   3  19        0.86       25.18     27.41 o 
 -24   4  19        3.88       16.41     38.01 o 
 -22   4  19       75.93      120.95     49.24 o 
 -20   4  19       53.21       62.60     22.18 o 
 -18   4  19       29.27       43.36     20.37 o 
 -16   4  19        4.65        0.00     15.77 o 
 -14   4  19      180.66      153.78     50.97 o 
 -12   4  19      466.23      449.40     41.85 o 
 -10   4  19       59.64       74.32     16.45 o 
  -8   4  19     1200.56      987.67     44.25 o 
  -6   4  19     1855.09     1797.03     63.59 o 
  -4   4  19       93.02       85.12     30.03 o 
  -2   4  19        9.04        0.00     13.61 o 
   0   4  19      234.18      186.21     46.25 o 
   2   4  19       26.85       53.08     17.26 o 
   4   4  19      292.49      290.07     31.55 o 
   6   4  19      572.52      595.16     41.68 o 
   8   4  19      157.34      179.69     57.88 o 
  10   4  19      249.36      253.99     69.11 o 
 -21   5  19       38.95       45.73     31.96 o 
 -19   5  19        0.49        9.08     19.24 o 
 -17   5  19        4.65        7.57     18.44 o 
 -15   5  19      174.11      216.18     41.84 o 
 -13   5  19        8.01       25.35     15.24 o 
 -11   5  19      429.67      286.89     75.94 o 
  -9   5  19      436.18      389.26     42.15 o 
  -7   5  19      403.89      449.02     43.51 o 
  -5   5  19       70.80      109.75     25.35 o 
  -3   5  19      670.78      689.96     47.05 o 
  -1   5  19       10.91       19.22     25.92 o 
   1   5  19      369.88      465.64     44.07 o 
   3   5  19      336.15      372.32     41.32 o 
   5   5  19       71.43      103.50     26.93 o 
   7   5  19      257.64      361.58     53.14 o 
 -18   6  19        4.25       46.34     23.31 o 
 -16   6  19       16.12       14.79     24.34 o 
 -14   6  19       18.83       35.00     26.69 o 
 -12   6  19        4.22       17.37     24.60 o 
 -10   6  19       15.66       12.09     23.21 o 
  -8   6  19      181.51      200.50     44.21 o 
  -6   6  19       10.42       16.81     24.08 o 
  -4   6  19      118.67      116.25     34.24 o 
  -2   6  19        0.54        0.00     23.73 o 
   0   6  19        1.40        0.00     25.57 o 
   2   6  19       48.70       78.25     36.03 o 
   4   6  19       18.70       63.42     55.29 o 
 -11   7  19      328.21      302.77     51.75 o 
  -9   7  19      225.38      216.82     47.64 o 
  -7   7  19       48.03       66.08     32.22 o 
  -5   7  19      270.01      261.63     48.87 o 
  -3   7  19       12.60        9.30     30.67 o 
 -28   0  20      477.88      571.91     95.03 o 
 -26   0  20       63.78      120.95     45.79 o 
 -24   0  20      175.51      280.77     65.66 o 
 -22   0  20        8.32        2.59     26.78 o 
 -20   0  20       34.50       44.49     21.99 o 
 -18   0  20      177.87      214.72     36.64 o 
 -16   0  20      274.79      339.93     36.20 o 
 -14   0  20        5.00       21.06     14.97 o 
 -12   0  20      127.95      102.40     23.06 o 
 -10   0  20      549.86      543.90     49.38 o 
  -8   0  20     2574.90     2443.10     93.16 o 
  -6   0  20       22.82        4.61     17.07 o 
  -4   0  20     1319.59     1417.74     71.76 o 
  -2   0  20       40.08       44.46     21.68 o 
   0   0  20      943.72      707.73     53.10 o 
   2   0  20      767.09      846.86     58.63 o 
   4   0  20      571.99      567.59     55.16 o 
   6   0  20      220.41      280.14     43.42 o 
   8   0  20      345.32      330.01     70.84 o 
  10   0  20      404.98      412.95     78.62 o 
  12   0  20       47.14       46.65     41.47 o 
 -27   1  20        3.30       24.47     25.63 o 
 -25   1  20       88.91      128.80     35.49 o 
 -23   1  20       23.63       35.20     23.80 o 
 -21   1  20        0.53        9.41     14.12 o 
 -19   1  20        1.28       21.47     12.29 o 
 -17   1  20       70.61       92.26     17.33 o 
 -15   1  20      715.22      712.36     31.09 o 
 -13   1  20     1906.49     1593.26     44.66 o 
 -11   1  20      435.35      386.14     29.09 o 
  -9   1  20      956.84      780.43     39.60 o 
  -7   1  20     1084.59      885.58     41.36 o 
  -5   1  20      462.68      455.28     34.01 o 
  -3   1  20       11.45        6.09     11.79 o 
  -1   1  20       98.54       90.44     19.14 o 
   1   1  20      129.66      130.39     21.76 o 
   3   1  20      153.61      134.48     22.62 o 
   5   1  20      130.46      141.67     24.08 o 
   7   1  20      487.59      519.29     45.75 o 
   9   1  20        0.02        8.64     21.38 o 
  11   1  20      107.52      134.75     35.54 o 
  13   1  20        0.30        0.00     20.40 o 
 -26   2  20       76.60      159.61     35.98 o 
 -24   2  20      536.04      559.23     60.78 o 
 -22   2  20        8.16        0.00     18.30 o 
 -20   2  20       37.77       44.53     14.13 o 
 -18   2  20       53.96       39.76     14.45 o 
 -16   2  20       10.00       28.55     13.13 o 
 -14   2  20        9.57       22.14     11.52 o 
 -12   2  20      270.75      266.28     25.95 o 
 -10   2  20       31.53       33.87     13.82 o 
  -8   2  20      609.49      637.46     36.31 o 
  -6   2  20        1.31        1.01     11.91 o 
  -4   2  20      295.12      287.16     29.46 o 
  -2   2  20       94.98       80.30     18.32 o 
   0   2  20       22.06       48.10     15.69 o 
   2   2  20      388.77      376.67     33.51 o 
   4   2  20      929.09      993.50     51.75 o 
   6   2  20       97.75      121.39     22.15 o 
   8   2  20      147.20      178.19     45.36 o 
  10   2  20        6.10        0.00     21.99 o 
  12   2  20       13.70        9.06     26.35 o 
 -25   3  20      119.09      237.57     67.38 o 
 -23   3  20      257.78      241.03     66.52 o 
 -21   3  20       39.65       31.90     17.25 o 
 -19   3  20      258.22      207.32     45.45 o 
 -17   3  20      920.11      910.87     39.20 o 
 -15   3  20      528.73      478.85     33.15 o 
 -13   3  20      488.99      559.78     33.98 o 
 -11   3  20     1279.83     1211.10     44.17 o 
  -9   3  20        0.38        7.06     12.03 o 
  -7   3  20      582.74      483.65     34.93 o 
  -5   3  20       78.92      134.63     22.38 o 
  -3   3  20       14.85       26.98     14.81 o 
  -1   3  20      772.05      774.36     40.68 o 
   1   3  20      415.12      546.45     44.52 o 
   3   3  20      139.63      183.39     26.26 o 
   5   3  20      452.92      564.89     40.49 o 
   7   3  20      636.50      700.72     49.63 o 
   9   3  20       35.66       72.27     28.69 o 
  11   3  20      321.87      365.63     54.72 o 
 -24   4  20      122.36      161.55     58.75 o 
 -22   4  20       47.30       71.70     44.92 o 
 -20   4  20      243.12      246.56     35.49 o 
 -18   4  20      120.40      112.07     26.02 o 
 -16   4  20        1.18       20.44     18.28 o 
 -14   4  20      134.11      184.79     31.26 o 
 -12   4  20       17.55       36.62     16.90 o 
 -10   4  20       93.42      123.25     20.22 o 
  -8   4  20      165.02      176.65     25.34 o 
  -6   4  20      172.33      168.42     24.98 o 
  -4   4  20      216.53      238.00     28.83 o 
  -2   4  20      162.93      199.48     30.72 o 
   0   4  20      138.38       98.66     32.12 o 
   2   4  20       44.54       13.73     14.78 o 
   4   4  20       59.01       73.41     20.45 o 
   6   4  20        3.86       50.17     19.42 o 
   8   4  20        6.09       25.92     41.47 o 
 -21   5  20      245.25      314.31     83.37 o 
 -19   5  20        4.17        0.00     19.17 o 
 -17   5  20       62.78       73.90     24.91 o 
 -15   5  20       46.63       52.54     19.02 o 
 -13   5  20      293.20      333.10     35.07 o 
 -11   5  20       25.39       40.94     17.98 o 
  -9   5  20        0.21       11.76     26.14 o 
  -7   5  20        0.61       14.55     19.58 o 
  -5   5  20      456.70      549.88     47.34 o 
  -3   5  20      215.98      193.36     44.49 o 
  -1   5  20      148.26      197.12     41.81 o 
   1   5  20      329.32      380.40     42.39 o 
   3   5  20        0.91       12.57     20.84 o 
   5   5  20       35.70       42.69     23.80 o 
   7   5  20      293.61      407.80     57.38 o 
 -16   6  20       26.38       30.45     17.86 o 
 -14   6  20        9.31       38.78     29.01 o 
 -12   6  20       72.51       98.51     32.68 o 
 -10   6  20      653.05      630.40     68.42 o 
  -8   6  20      554.34      596.15     66.18 o 
  -6   6  20        7.20       32.83     28.71 o 
  -4   6  20       30.88       43.39     30.81 o 
  -2   6  20       98.09      170.48     42.43 o 
   0   6  20       11.71       24.87     28.02 o 
   2   6  20      332.35      344.35     56.48 o 
 -27   1  21      358.53      378.75     73.86 o 
 -25   1  21        0.17        5.32     31.96 o 
 -23   1  21      309.61      354.61     50.60 o 
 -21   1  21       69.05      116.78     22.46 o 
 -19   1  21        3.94       24.13     13.11 o 
 -17   1  21      129.79      197.55     21.53 o 
 -15   1  21      514.24      492.73     30.44 o 
 -13   1  21       46.67       52.71     13.83 o 
 -11   1  21      179.27      148.07     21.66 o 
  -9   1  21      780.29      764.04     40.26 o 
  -7   1  21     1136.21     1074.58     46.42 o 
  -5   1  21        8.45        1.05     12.71 o 
  -3   1  21       70.86       79.75     18.81 o 
  -1   1  21      321.17      318.69     31.38 o 
   1   1  21      263.42      222.98     28.36 o 
   3   1  21      457.16      518.56     38.66 o 
   5   1  21      381.67      410.74     36.25 o 
   7   1  21      230.71      241.94     43.98 o 
   9   1  21      361.56      385.44     55.16 o 
  11   1  21        0.84        3.56     25.05 o 
 -26   2  21        3.96       33.66     26.57 o 
 -24   2  21       77.20       80.79     30.38 o 
 -22   2  21        7.85        0.00     31.10 o 
 -20   2  21       12.76       10.74     13.28 o 
 -18   2  21      318.18      323.95     28.86 o 
 -16   2  21      195.23      164.86     20.04 o 
 -14   2  21       14.95       35.28     14.59 o 
 -12   2  21      287.12      280.24     27.17 o 
 -10   2  21       76.85      101.89     18.36 o 
  -8   2  21      245.75      250.54     28.74 o 
  -6   2  21      520.74      528.11     36.39 o 
  -4   2  21      223.19      291.00     30.11 o 
  -2   2  21       48.98       48.26     16.92 o 
   0   2  21      207.35      266.82     30.00 o 
   2   2  21       35.64       57.36     17.99 o 
   4   2  21       68.79       85.70     21.07 o 
   6   2  21      465.20      505.00     40.20 o 
   8   2  21      104.47      123.23     33.25 o 
  10   2  21        2.92        0.00     22.76 o 
 -25   3  21        4.79       40.60     42.33 o 
 -23   3  21       12.13       33.69     39.74 o 
 -21   3  21        0.09       21.12     17.78 o 
 -19   3  21       47.09       65.42     16.96 o 
 -17   3  21        9.23       14.23     16.09 o 
 -15   3  21       98.05      130.64     20.99 o 
 -13   3  21       21.84       39.13     15.14 o 
 -11   3  21        0.00        7.09     12.20 o 
  -9   3  21       50.96       59.50     18.12 o 
  -7   3  21        0.84       11.81     14.42 o 
  -5   3  21        1.89        8.98     13.04 o 
  -3   3  21        2.26       15.37     14.16 o 
  -1   3  21       36.63       49.70     17.10 o 
   1   3  21       27.33       33.22     16.92 o 
   3   3  21       11.25       26.80     16.64 o 
   5   3  21       56.71       76.82     21.31 o 
   7   3  21        2.37        0.00     21.37 o 
   9   3  21       52.49       73.36     30.87 o 
 -22   4  21        2.38        8.64     22.81 o 
 -20   4  21       62.83       82.65     26.49 o 
 -18   4  21       11.75       44.58     20.71 o 
 -16   4  21        6.01       10.45     17.40 o 
 -14   4  21      278.16      264.30     34.29 o 
 -12   4  21      567.98      609.57     43.34 o 
 -10   4  21       52.37       93.15     19.26 o 
  -8   4  21       68.39       77.01     19.89 o 
  -6   4  21       29.25       63.09     18.16 o 
  -4   4  21        0.45        3.41     14.14 o 
  -2   4  21       45.43       24.00     18.68 o 
   0   4  21      400.47      455.90     38.91 o 
   2   4  21       38.30       49.01     17.88 o 
   4   4  21       66.68       48.22     19.12 o 
   6   4  21      170.71      142.32     58.90 o 
 -19   5  21       10.16       20.63     23.04 o 
 -17   5  21        6.87       38.87     19.15 o 
 -15   5  21      181.21      303.76     35.12 o 
 -13   5  21       51.23       59.36     20.45 o 
 -11   5  21       23.55       44.15     18.05 o 
  -9   5  21      558.42      350.80    102.00 o 
  -7   5  21      219.13      205.01     32.91 o 
  -5   5  21      186.59      190.15     32.15 o 
  -3   5  21      265.73      298.99     50.17 o 
  -1   5  21      144.48      192.24     41.42 o 
   1   5  21       94.53       90.16     33.18 o 
   3   5  21      346.68      357.56     44.19 o 
   5   5  21        5.76       35.00     25.15 o 
 -14   6  21        2.09        6.91     25.02 o 
 -12   6  21       23.93       30.80     28.02 o 
 -10   6  21       28.71       50.97     31.86 o 
  -8   6  21       10.63        0.00     25.96 o 
  -6   6  21        7.55       19.08     27.79 o 
  -4   6  21        7.58       23.01     27.41 o 
  -2   6  21      217.28      225.40     46.23 o 
   0   6  21        8.06       62.46     31.61 o 
 -26   0  22      222.73      222.89     63.07 o 
 -24   0  22       89.77       93.30     43.20 o 
 -22   0  22      231.27      284.22     65.66 o 
 -20   0  22        5.09       30.24     31.10 o 
 -18   0  22        2.04        0.00     14.69 o 
 -16   0  22      233.00      238.95     33.09 o 
 -14   0  22       26.56       52.97     20.71 o 
 -12   0  22      247.56      371.55     48.56 o 
 -10   0  22       29.95       34.92     21.68 o 
  -8   0  22       14.43       26.78     22.60 o 
  -6   0  22        0.06        0.00     17.64 o 
  -4   0  22       21.53       11.49     18.05 o 
  -2   0  22     1193.35     1135.56     69.93 o 
   0   0  22      156.24      226.69     40.34 o 
   2   0  22      383.51      419.95     52.52 o 
   4   0  22      242.59      253.86     43.67 o 
   6   0  22      656.65      662.32     57.27 o 
   8   0  22        0.56        0.00     31.10 o 
  10   0  22      214.12      171.05     56.15 o 
 -25   1  22       62.84       94.99     31.96 o 
 -23   1  22        1.73       25.69     23.85 o 
 -21   1  22       51.33       41.06     14.36 o 
 -19   1  22       19.89       23.42     15.82 o 
 -17   1  22       88.69       75.70     16.22 o 
 -15   1  22        0.01        7.02     11.56 o 
 -13   1  22       88.69       79.18     17.83 o 
 -11   1  22      262.40      275.42     30.05 o 
  -9   1  22      136.06      172.62     25.65 o 
  -7   1  22       31.10       20.42     14.49 o 
  -5   1  22      245.30      240.92     28.49 o 
  -3   1  22       67.67       59.26     17.64 o 
  -1   1  22       64.54       87.70     19.82 o 
   1   1  22      364.56      409.58     36.40 o 
   3   1  22      486.12      511.76     39.82 o 
   5   1  22       36.66       69.03     19.25 o 
   7   1  22        2.26       22.96     25.46 o 
   9   1  22        0.08        0.00     23.19 o 
 -24   2  22        6.13        6.05     33.69 o 
 -22   2  22       29.61       35.46     18.37 o 
 -20   2  22       96.14       93.77     18.73 o 
 -18   2  22        1.03       12.48     11.91 o 
 -16   2  22      356.10      338.66     27.80 o 
 -14   2  22      929.39      836.63     39.35 o 
 -12   2  22      184.65      186.09     23.72 o 
 -10   2  22      172.67      217.81     28.17 o 
  -8   2  22      220.57      222.79     27.98 o 
  -6   2  22        7.94       16.99     14.88 o 
  -4   2  22        4.85        9.73     13.77 o 
  -2   2  22      201.19      183.16     25.48 o 
   0   2  22       44.38       43.72     17.18 o 
   2   2  22      103.44      136.36     24.82 o 
   4   2  22       45.29       62.60     19.99 o 
   6   2  22       15.14       45.13     22.75 o 
   8   2  22       88.16      117.49     34.82 o 
 -23   3  22      116.70      137.36     56.15 o 
 -21   3  22      141.91      152.47     54.27 o 
 -19   3  22       30.99       61.40     18.64 o 
 -17   3  22      372.29      437.98     34.58 o 
 -15   3  22       85.84      107.26     20.05 o 
 -13   3  22      514.92      506.27     35.16 o 
 -11   3  22     1902.04     1687.98     54.45 o 
  -9   3  22      418.42      509.74     39.67 o 
  -7   3  22      515.86      591.66     40.45 o 
  -5   3  22      890.97      853.58     44.25 o 
  -3   3  22       57.92       62.46     19.10 o 
  -1   3  22      397.46      436.16     37.63 o 
   1   3  22      707.19      755.48     44.04 o 
   3   3  22        2.54       40.77     18.67 o 
   5   3  22      855.64      827.25     46.55 o 
   7   3  22      409.34      371.29     55.89 o 
 -22   4  22      145.77      188.19     43.06 o 
 -20   4  22        2.58       24.82     20.75 o 
 -18   4  22        0.21        8.24     16.74 o 
 -16   4  22       40.63       40.36     21.76 o 
 -14   4  22       57.95       49.82     19.92 o 
 -12   4  22        3.35        0.00     15.00 o 
 -10   4  22       43.29       81.89     20.93 o 
  -8   4  22      728.92      726.44     44.69 o 
  -6   4  22      343.94      346.07     35.60 o 
  -4   4  22        2.21       20.57     16.53 o 
  -2   4  22        0.86       21.32     18.96 o 
   0   4  22       31.58       36.01     22.44 o 
   2   4  22        7.46       21.41     17.31 o 
   4   4  22      102.63       98.42     22.97 o 
   6   4  22        0.97       20.33     26.69 o 
 -19   5  22      124.04      126.44     37.82 o 
 -17   5  22      263.66      317.78     36.47 o 
 -15   5  22        0.71       31.66     18.75 o 
 -13   5  22       47.65       67.48     20.34 o 
 -11   5  22        0.85       33.97     22.47 o 
  -9   5  22        5.16        9.59     20.24 o 
  -7   5  22      299.45      153.30    106.40 o 
  -5   5  22      215.58      240.54     36.56 o 
  -3   5  22       15.17       33.01     27.92 o 
  -1   5  22       53.99       90.71     33.87 o 
   1   5  22       86.23      126.64     38.79 o 
 -12   6  22       59.00       74.97     33.87 o 
 -10   6  22       42.86       40.93     31.14 o 
  -8   6  22      143.09      125.79     38.70 o 
  -6   6  22        1.05       25.69     29.40 o 
 -25   1  23        1.62        0.00     24.69 o 
 -23   1  23        4.09       45.21     22.44 o 
 -21   1  23        0.10        1.37     17.46 o 
 -19   1  23       41.18       50.44     14.67 o 
 -17   1  23       58.47       54.45     15.57 o 
 -15   1  23        0.79       13.18     12.57 o 
 -13   1  23      895.50      901.93     41.16 o 
 -11   1  23      179.49      170.98     26.25 o 
  -9   1  23      443.74      527.79     40.16 o 
  -7   1  23      318.29      299.34     32.47 o 
  -5   1  23       67.05       84.86     19.30 o 
  -3   1  23      214.14      221.51     28.19 o 
  -1   1  23      738.14      718.41     41.55 o 
   1   1  23      114.74      163.62     25.76 o 
   3   1  23      115.69      146.93     25.81 o 
   5   1  23      364.94      436.46     39.96 o 
   7   1  23       91.60      135.17     39.08 o 
 -24   2  23       63.40       62.40     26.10 o 
 -22   2  23       95.15       73.27     19.75 o 
 -20   2  23        8.47       44.65     19.36 o 
 -18   2  23       91.33      126.00     19.53 o 
 -16   2  23       50.13       52.59     15.95 o 
 -14   2  23       13.92       34.97     15.20 o 
 -12   2  23       63.81       54.59     16.31 o 
 -10   2  23      326.68      303.53     32.94 o 
  -8   2  23      311.90      366.86     35.39 o 
  -6   2  23       84.67       87.66     20.35 o 
  -4   2  23      192.57      207.09     28.81 o 
  -2   2  23      117.31      152.65     24.62 o 
   0   2  23       51.61       66.36     19.82 o 
   2   2  23      394.70      502.74     41.99 o 
   4   2  23        0.02       22.21     17.95 o 
   6   2  23      186.84      215.06     45.19 o 
 -23   3  23      121.06      131.31     57.02 o 
 -21   3  23       27.03       20.45     19.91 o 
 -19   3  23      306.88      344.04     29.78 o 
 -17   3  23      142.67      155.92     23.08 o 
 -15   3  23       12.93       26.47     15.57 o 
 -13   3  23       15.79       39.59     16.79 o 
 -11   3  23      201.73      259.20     31.58 o 
  -9   3  23      437.39      498.05     39.84 o 
  -7   3  23      110.19      128.08     24.02 o 
  -5   3  23       57.63       72.86     23.94 o 
  -3   3  23       35.40       18.81     16.34 o 
  -1   3  23       19.75       28.38     18.36 o 
   1   3  23        0.92       10.04     17.18 o 
   3   3  23      193.72      194.19     30.13 o 
   5   3  23       63.27       70.21     26.04 o 
 -20   4  23       72.28      121.40     35.70 o 
 -18   4  23      176.02      171.86     34.15 o 
 -16   4  23      519.15      468.15     41.97 o 
 -14   4  23       12.66       26.70     17.57 o 
 -12   4  23      264.78      285.53     38.28 o 
 -10   4  23      762.80      779.86     45.88 o 
  -8   4  23      104.09      120.19     25.92 o 
  -6   4  23      220.15      230.08     30.71 o 
  -4   4  23      252.90      239.09     31.33 o 
  -2   4  23       16.54       35.20     20.96 o 
   0   4  23       98.05      134.11     25.65 o 
   2   4  23      267.83      311.18     35.98 o 
 -15   5  23       36.01       27.53     18.91 o 
 -13   5  23      182.14      194.21     30.58 o 
 -11   5  23       87.37      128.42     29.76 o 
  -9   5  23      352.56      416.60     47.12 o 
  -7   5  23      331.01      216.80     41.14 o 
  -5   5  23       29.28       30.51     26.74 o 
  -3   5  23      378.94      461.02     61.05 o 
  -1   5  23      263.62      279.40     51.59 o 
 -22   0  24       58.55       39.81     21.46 o 
 -20   0  24        3.40       10.23     18.39 o 
 -18   0  24        9.93       37.65     20.27 o 
 -16   0  24       18.98       44.54     19.51 o 
 -14   0  24      134.78      186.97     41.20 o 
 -12   0  24       44.96       66.93     42.33 o 
 -10   0  24        3.85       23.70     23.24 o 
  -8   0  24      221.11      210.53     40.01 o 
  -6   0  24      682.16      587.12     65.66 o 
  -4   0  24      346.97      396.58     52.52 o 
  -2   0  24       60.08       89.12     29.15 o 
   0   0  24      157.70      177.13     38.58 o 
   2   0  24      147.87      207.06     42.64 o 
   4   0  24      607.55      599.74     64.14 o 
   6   0  24     1140.70      933.02    103.67 o 
 -23   1  24        0.48        2.13     24.12 o 
 -21   1  24        7.47       15.51     13.36 o 
 -19   1  24       41.74       48.51     15.49 o 
 -17   1  24        4.24       10.62     12.96 o 
 -15   1  24       29.33       28.14     14.54 o 
 -13   1  24       28.61       37.56     17.56 o 
 -11   1  24        1.42       14.54     15.17 o 
  -9   1  24      150.64      145.11     25.06 o 
  -7   1  24        0.74        0.00     12.87 o 
  -5   1  24       48.56       59.04     18.85 o 
  -3   1  24      167.58      179.88     27.63 o 
  -1   1  24       24.98       58.37     19.09 o 
   1   1  24      171.59      186.18     29.48 o 
   3   1  24       16.87       37.44     18.96 o 
   5   1  24      108.04      117.53     25.88 o 
 -22   2  24       40.37       41.03     27.79 o 
 -20   2  24      150.48      153.56     22.15 o 
 -18   2  24      179.37      177.78     22.64 o 
 -16   2  24        0.02       16.47     13.85 o 
 -14   2  24       55.99       74.64     18.97 o 
 -12   2  24      302.06      348.98     36.60 o 
 -10   2  24      128.23      108.06     23.00 o 
  -8   2  24        1.60        0.00     13.97 o 
  -6   2  24       23.86       10.02     15.54 o 
  -4   2  24        0.28       14.85     16.15 o 
  -2   2  24        6.96       13.76     16.52 o 
   0   2  24      198.79      199.30     29.58 o 
   2   2  24      235.16      230.33     32.14 o 
   4   2  24       68.01       71.29     22.78 o 
 -21   3  24       86.37       72.97     23.02 o 
 -19   3  24       17.17       51.03     17.78 o 
 -17   3  24      181.68      225.89     27.35 o 
 -15   3  24      740.39      732.71     41.10 o 
 -13   3  24      122.23      128.43     21.83 o 
 -11   3  24      188.36      204.87     29.90 o 
  -9   3  24      417.56      522.97     42.01 o 
  -7   3  24      167.44      137.22     26.71 o 
  -5   3  24      219.41      250.39     32.22 o 
  -3   3  24      796.22      812.48     46.38 o 
  -1   3  24        1.18       16.46     17.80 o 
   1   3  24      776.62      792.72     48.09 o 
   3   3  24      363.26      481.49     43.34 o 
 -18   4  24       12.33       46.81     24.90 o 
 -16   4  24        0.27        5.23     18.62 o 
 -14   4  24       16.56       26.72     18.71 o 
 -12   4  24       52.86       78.88     25.44 o 
 -10   4  24        0.33        4.02     19.78 o 
  -8   4  24        4.51       33.69     19.83 o 
  -6   4  24        0.51       21.85     17.63 o 
  -4   4  24       21.02       32.27     18.38 o 
  -2   4  24        0.08       32.16     22.47 o 
   0   4  24       11.08       35.65     20.70 o 
 -13   5  24        7.95       18.87     22.43 o 
 -11   5  24      194.22      222.22     38.10 o 
  -9   5  24       96.86       98.62     28.92 o 
  -7   5  24       10.75        6.00     21.60 o 
  -5   5  24       48.82       39.49     29.76 o 
 -21   1  25        3.72       25.53     15.24 o 
 -19   1  25      288.92      311.02     29.47 o 
 -17   1  25       42.94       50.75     17.71 o 
 -15   1  25       27.06       29.69     16.16 o 
 -13   1  25       99.98      128.74     24.98 o 
 -11   1  25       99.97      111.58     24.35 o 
  -9   1  25      239.74      276.11     33.33 o 
  -7   1  25       40.79       40.90     18.21 o 
  -5   1  25      271.95      275.29     33.54 o 
  -3   1  25       18.68       52.81     19.64 o 
  -1   1  25       49.94       74.57     21.65 o 
   1   1  25      741.23      818.13     48.01 o 
   3   1  25      129.39      143.73     27.06 o 
 -20   2  25       19.59       46.24     16.43 o 
 -18   2  25        0.63        0.00     14.25 o 
 -16   2  25       26.53       47.78     17.76 o 
 -14   2  25       12.38       22.35     16.76 o 
 -12   2  25       17.45       35.43     18.09 o 
 -10   2  25       84.33       90.43     22.85 o 
  -8   2  25      271.92      263.66     32.32 o 
  -6   2  25      266.55      296.22     34.35 o 
  -4   2  25       80.09       91.08     23.40 o 
  -2   2  25      494.28      520.66     43.64 o 
   0   2  25       93.36      100.38     23.58 o 
   2   2  25      466.84      468.93     44.14 o 
 -19   3  25        7.39       48.67     18.22 o 
 -17   3  25        0.42        8.14     16.77 o 
 -15   3  25       83.47       87.83     20.69 o 
 -13   3  25       98.43      153.97     27.36 o 
 -11   3  25       12.44       29.98     18.26 o 
  -9   3  25       58.23       59.55     20.37 o 
  -7   3  25        7.51        6.26     18.20 o 
  -5   3  25       43.03       51.45     21.73 o 
  -3   3  25        1.29       18.63     21.57 o 
  -1   3  25        0.74       10.59     18.57 o 
   1   3  25       29.05       50.47     22.41 o 
 -16   4  25      184.92      249.36     34.96 o 
 -14   4  25       89.66       91.24     27.56 o 
 -12   4  25       19.80       25.09     22.39 o 
 -10   4  25        2.15        2.34     18.68 o 
  -8   4  25       29.02       20.69     19.42 o 
  -6   4  25       14.84       25.14     19.52 o 
  -4   4  25       19.34       39.47     21.22 o 
 -20   0  26      133.75      193.11     39.20 o 
 -18   0  26      226.19      260.75     39.01 o 
 -16   0  26       75.63       95.13     32.22 o 
 -14   0  26       18.74       29.51     25.30 o 
 -12   0  26        0.06       15.16     22.61 o 
 -10   0  26      199.64      251.84     46.66 o 
  -8   0  26      605.67      565.52     63.39 o 
  -6   0  26        6.06       14.42     23.73 o 
  -4   0  26      229.05      314.98     51.54 o 
  -2   0  26        5.31       10.33     25.63 o 
   0   0  26      328.00      392.61     56.48 o 
   2   0  26      891.17      897.28     73.30 o 
 -19   1  26       13.17       17.03     15.10 o 
 -17   1  26       27.41       28.82     16.53 o 
 -15   1  26        3.02       14.40     17.29 o 
 -13   1  26       72.27       67.86     21.86 o 
 -11   1  26      158.96      187.16     29.00 o 
  -9   1  26        7.17       37.40     18.18 o 
  -7   1  26       31.83       50.07     19.13 o 
  -5   1  26       12.15       29.41     18.40 o 
  -3   1  26      335.84      375.63     39.22 o 
  -1   1  26       84.24      104.40     25.69 o 
   1   1  26       98.56      117.54     26.89 o 
 -18   2  26       36.97       35.06     17.95 o 
 -16   2  26        0.27       13.90     16.30 o 
 -14   2  26       74.78      103.82     23.79 o 
 -12   2  26        0.57        7.16     17.46 o 
 -10   2  26       80.87      100.22     23.87 o 
  -8   2  26       12.52       23.71     18.97 o 
  -6   2  26       13.38       31.62     19.06 o 
  -4   2  26       39.49       46.95     20.78 o 
  -2   2  26       43.04       32.73     20.85 o 
   0   2  26       11.31       20.03     17.88 o 
 -17   3  26      197.26      210.20     27.67 o 
 -15   3  26      260.54      298.12     35.79 o 
 -13   3  26        3.80       20.48     18.35 o 
 -11   3  26       53.74       64.13     21.81 o 
  -9   3  26      399.98      397.85     40.78 o 
  -7   3  26      698.82      745.79     51.03 o 
  -5   3  26        2.91       13.51     19.86 o 
  -3   3  26      664.28      689.69     51.39 o 
 -17   1  27        9.43       43.57     19.66 o 
 -15   1  27       11.49       16.50     18.66 o 
 -13   1  27        9.30       21.69     25.59 o 
 -11   1  27        5.25       13.62     18.02 o 
  -9   1  27      146.64      197.29     33.42 o 
  -7   1  27       10.42       43.41     20.25 o 
  -5   1  27      243.96      249.19     34.68 o 
  -3   1  27      226.32      213.71     32.08 o 
 -16   2  27       37.46       44.79     20.76 o 
 -14   2  27      129.21      142.26     28.18 o 
 -12   2  27      448.16      424.06     42.86 o 
 -10   2  27      111.06       85.95     23.56 o 
  -8   2  27      226.56      197.43     30.68 o 
  -6   2  27      259.25      328.39     38.89 o 
  -4   2  27      110.45      150.23     28.34 o 
 -14   0  28      109.49      166.93     41.23 o 
 -12   0  28       76.97       92.61     36.52 o 
 -10   0  28      279.97      297.12     70.84 o 
  -8   0  28      512.77      555.93     67.81 o 
  -6   0  28        0.98        0.00     23.66 o 
 -13   1  28        1.15        1.83     17.45 o 
 -11   1  28        0.42        0.00     18.03 o 
  -9   1  28       40.26       27.73     19.78 o 
                                                 
